# Supplementary material for: Association of mutation signature effectuating processes with mutation hotspots in driver genes and non-coding regions
Source: Nat Commun. 2022 Jan 10;13:178. doi: 10.1038/s41467-021-27792-6 (PMC8748499; doi:10.1038/s41467-021-27792-6)
Supplement: Supplementary file 2 — Supplementary Data [file 41467_2021_27792_MOESM2_ESM.xlsx]

## Sheet: 1_sample table
Patients overview of this study
ID	Entity	Gender	Source	Donor ID	>1 specimen	Analysis set	Signature training set	Replication
0009b464-b376-4fbc-8a56-da538269a02f	Ovary-AdenoCA	female	PCAWG	DO46416	N	Y	Y	N
003819bc-c415-4e76-887c-931d60ed39e7	CNS-PiloAstro	female	PCAWG	DO36062	N	Y	Y	N
0040b1b6-b07a-4b6e-90ef-133523eaf412	Liver-HCC	male	PCAWG	DO45049	N	Y	Y	N
00493087-9d9d-40ca-86d5-936f1b951c93	CNS-Oligo	female	PCAWG	DO22145	N	Y	Y	N
00508f2b-36bf-44fc-b66b-97e1f3e40bfa	Panc-Endocrine	female	PCAWG	DO48578	N	Y	Y	N
005794f1-5a87-45b5-9811-83ddf6924568	Kidney-RCC	female	PCAWG	DO46853	N	Y	Y	N
005e85a3-3571-462d-8dc9-2babfc7ace21	Prost-AdenoCA	male	PCAWG	DO52532	N	Y	Y	N
007aab66-2f07-459d-8952-3041d6ea24a8	Thy-AdenoCA	female	PCAWG	DO38966	N	Y	Y	N
008aef39-0c97-48ce-9dfd-f12d67116c59	Prost-AdenoCA	male	PCAWG	DO51064	N	Y	Y	N
008bad10-d41b-4bbb-86fa-9976ecea46b1	Prost-AdenoCA	male	PCAWG	DO51056	N	Y	Y	N
00aa769d-622c-433e-8a8a-63fb5c41ea42	ColoRect-AdenoCA	male	PCAWG	DO10172	N	Y	Y	N
00b9d0e6-69dc-4345-bffd-ce32880c8eef	Lymph-BNHL	male	PCAWG	DO27821	N	Y	Y	N
00bf0350-8c7c-4b9e-8143-13ea2dc1122f	Kidney-RCC	male	PCAWG	DO17323	N	Y	Y	N
00c27940-c623-11e3-bf01-24c6515278c0	Liver-HCC	male	PCAWG	DO48701	N	Y	Y	N
00db1b95-8ca3-4cc4-bb46-6b8c8019a7c7	Kidney-RCC	female	PCAWG	DO46847	N	Y	Y	N
00db4dc2-3ec7-4ff9-9233-d69c8c8a607f	Uterus-AdenoCA	female	PCAWG	DO43338	N	Y	Y	N
01658141-8398-4585-9f0f-8355dd9b0604	Breast-AdenoCA	female	PCAWG	DO3614	N	Y	Y	N
0168a2a6-c3af-4d58-a51c-d33f0fc7876d	Kidney-RCC	male	PCAWG	DO46973	N	Y	Y	N
0176cf1d-0760-4769-a493-277f4bb7585e	Lung-AdenoCA	male	PCAWG	DO23838	N	Y	Y	N
0192d529-7340-45d8-a5f0-249cbb11ca19	Prost-AdenoCA	male	PCAWG	DO36283	N	Y	Y	N
01b0848c-ae36-4ade-a3da-d297b003c99f	Panc-AdenoCA	female	PCAWG	DO51493	N	Y	Y	N
01c8e465-2b4e-4519-bdef-c3ac06b43eeb	Panc-Endocrine	male	PCAWG	DO46785	N	Y	Y	N
01dc6872-c623-11e3-bf01-24c6515278c0	Liver-HCC	male	PCAWG	DO48703	N	Y	Y	N
01df36af-3617-40fc-9892-f54ce433cf71	Ovary-AdenoCA	female	PCAWG	DO46581	N	Y	Y	N
02078f77-2b35-4fa3-ab02-2c017181295e	CNS-PiloAstro	female	PCAWG	DO35934	N	Y	Y	N
020fab36-c7de-4933-b2bf-dc7b019a1326	Lung-AdenoCA	female	PCAWG	DO23584	N	Y	Y	N
0250e6f7-2538-4d1f-a8ff-ca34a7057dde	Eso-AdenoCA	male	PCAWG	DO50332	N	Y	Y	N
02706819-bcab-4c49-a569-a4a8c60db1c0	CNS-PiloAstro	male	PCAWG	DO36159	N	Y	Y	N
02917220-6a7a-46a1-8656-907e96bef88e	Lymph-BNHL	male	PCAWG	DO52667	N	Y	Y	N
0292a46f-a282-4b7f-a7d6-ac55cc7324fb	CNS-PiloAstro	female	PCAWG	DO35898	N	Y	Y	N
02c6a893-49c5-49d1-8eb1-195021e70d52	Head-SCC	male	PCAWG	DO14686	N	Y	Y	N
02c97e2b-914e-4afc-bf50-78f0cfbfa67b	Panc-AdenoCA	male	PCAWG	DO35184	N	Y	Y	N
02e5c36f-5bec-45e2-a048-875653b85ca1	Panc-AdenoCA	female	PCAWG	DO34616	N	Y	Y	N
030695f6-c623-11e3-bf01-24c6515278c0	Liver-HCC	male	PCAWG	DO45269	N	Y	Y	N
031962d6-fc7d-4c6c-9d47-ffa45997b249	CNS-Medullo	male	PCAWG	DO35619	N	Y	Y	N
0332b017-17d5-4083-8fc4-9d6f8fdbbbde	CNS-GBM	male	PCAWG	DO12742	N	Y	Y	N
0363fe2c-d765-450e-8b1a-d13a23d9af2a	Panc-Endocrine	male	PCAWG	DO46781	N	Y	Y	N
0385961e-ea99-40b2-ad79-6872bc30d8a1	Uterus-AdenoCA	female	PCAWG	DO41446	N	Y	Y	N
03ad38a6-0902-4aaa-84a3-91ea88fa9883	Lymph-BNHL	male	PCAWG	DO27835	N	Y	Y	N
03b5268e-881e-49e7-824f-170c3fc8b11b	CNS-Medullo	female	PCAWG	DO35542	N	Y	Y	N
03c3c692-8a86-4843-85ae-e045f0fa6f88	Panc-AdenoCA	female	PCAWG	DO32831	N	Y	Y	N
03c88506-d72e-4a44-a34e-a7f0564f1799	Liver-HCC	male	PCAWG	DO44885	N	Y	Y	N
03ced0ce-186a-4349-8d98-572c2bc90382	SoftTissue-Leiomyo	female	PCAWG	DO220176	N	Y	Y	N
03cff38d-7e29-4409-a508-749bddb1b3df	ColoRect-AdenoCA	male	PCAWG	DO36431	N	Y	Y	N
041e3b42-c623-11e3-bf01-24c6515278c0	Liver-HCC	female	PCAWG	DO48704	N	Y	Y	N
04339769-517c-448d-a7ca-951f83608c60	CNS-GBM	female	PCAWG	DO13575	N	Y	Y	N
0448206f-3ade-4087-b1a9-4fb2d14e1367	Breast-AdenoCA	female	PCAWG	DO2341	N	Y	Y	N
046d7386-95c8-4501-9e55-c85bec272a7a	Panc-AdenoCA	female	PCAWG	DO34432	N	Y	Y	N
047f9e4d-86b5-4943-aef5-68199bf29e8c	Cervix-SCC	female	PCAWG	DO6314	N	Y	Y	N
04aa6b77-8074-480c-872e-a1a47afa5314	Skin-Melanoma	male	PCAWG	DO37432	N	Y	Y	N
04b570c2-3224-4e9b-81cc-089b4a7ff07a	Lymph-CLL	male	PCAWG	DO6362	N	Y	Y	N
04b9837e-9ab5-4eb9-9a9c-ef49e3a62662	CNS-Medullo	male	PCAWG	DO35564	N	Y	Y	N
04c09376-8756-41d9-bbca-f464170a8cfb	Skin-Melanoma	male	PCAWG	DO37827	N	Y	Y	N
04db8bef-8777-48ac-bc2e-3c9acb103f48	Kidney-RCC	male	PCAWG	DO46856	N	Y	Y	N
05070acd-3ec1-44bb-9c32-26d3a483a72a	Panc-AdenoCA	male	PCAWG	DO32860	N	Y	Y	N
051cb117-16fd-459e-81e5-002eca2b7eea	Panc-Endocrine	female	PCAWG	DO51181	N	Y	Y	N
052015bc-8c24-467c-8ff7-9e0dc4ad39fd	Prost-AdenoCA	male	PCAWG	DO52510	N	Y	Y	N
052665d1-ab75-4f40-be5a-b88154c8beed	Ovary-AdenoCA	female	PCAWG	DO28952	N	Y	Y	N
05486349-24a4-4931-bf5f-c9fefe369af2	ColoRect-AdenoCA	male	PCAWG	DO44087	N	Y	Y	N
0554ffe5-31f7-43f5-8372-2b73c9cf3527	Panc-AdenoCA	male	PCAWG	DO49076	N	Y	Y	N
05616329-e7ba-4efd-87b1-d79cd0f7af3d	Lymph-BNHL	male	PCAWG	DO221127	N	Y	Y	N
0567d3e6-6278-4d0a-81ae-c084d73c6dd3	Thy-AdenoCA	female	PCAWG	DO38901	N	Y	Y	N
05780d48-80e7-4d70-b00c-081f8a9519f2	ColoRect-AdenoCA	female	PCAWG	DO8858	N	Y	Y	N
05c487aa-72d8-42e6-aa2b-b9b5ce273f5c	Panc-Endocrine	female	PCAWG	DO51175	N	Y	Y	N
05da3161-1444-4188-914d-19762de3a443	Lymph-CLL	male	PCAWG	DO6585	N	Y	Y	N
06018aae-1107-4899-bd24-14e6b1f94709	CNS-PiloAstro	female	PCAWG	DO36068	N	Y	Y	N
0609b182-0396-4755-b463-10f949c5b8bb	CNS-Medullo	female	PCAWG	DO48943	N	Y	Y	N
0624eb1d-3aff-4037-a3c5-fc363a9edd02	CNS-Medullo	male	PCAWG	DO35753	N	Y	Y	N
062e96d4-c623-11e3-bf01-24c6515278c0	Liver-HCC	male	PCAWG	DO45273	N	Y	Y	N
063cfacf-9933-4a2d-8921-0aeb76e12779	Kidney-RCC	female	PCAWG	DO17791	N	Y	Y	N
068f4f69-d2fe-4f25-912e-ca7d4623efb6	Lymph-BNHL	male	PCAWG	DO27805	N	Y	Y	N
06dad93a-4b67-49b3-8fa5-f2546e22bae7	Cervix-SCC	female	PCAWG	DO6252	N	Y	Y	N
06ecd127-6c24-422d-a7fb-bf5aee1b8b7b	Liver-HCC	female	PCAWG	DO45051	N	Y	Y	N
074fd614-5d9c-4bcc-96ad-351aa14387e3	Panc-Endocrine	female	PCAWG	DO52132	N	Y	Y	N
075fc96d-6742-4ef3-9369-482592ad3a2f	SoftTissue-Liposarc	female	PCAWG	DO219965	N	Y	Y	N
07835447-5d7e-4828-80fd-89b063989c9a	Lymph-BNHL	female	PCAWG	DO52651	N	Y	Y	N
079bcb09-a075-4313-9a3e-dd67734a8c5d	Panc-AdenoCA	male	PCAWG	DO221540	N	Y	Y	N
07a7c634-bd9a-4fc2-b9fe-87b060ec3d1f	Thy-AdenoCA	female	PCAWG	DO39910	N	Y	Y	N
07b5141f-ac79-439b-883b-b0183bbe7ff5	Breast-AdenoCA	female	PCAWG	DO3662	N	Y	Y	N
07d20658-3db4-47e7-877b-66536266edfc	Cervix-SCC	female	PCAWG	DO48993	N	Y	Y	N
07e0e938-f61f-477a-92a2-5b7e74b78943	Kidney-ChRCC	male	PCAWG	DO220479	N	Y	Y	N
07f16397-71bb-4594-ad4d-caa7d2baeabd	Prost-AdenoCA	male	PCAWG	DO51074	N	Y	Y	N
080ecc31-756a-4a1b-a51e-d632ac8219f7	ColoRect-AdenoCA	female	PCAWG	DO44091	N	Y	Y	N
08227616-02a5-46e8-9db1-f2d1d691ab23	Head-SCC	male	PCAWG	DO14814	N	Y	Y	N
0831e45e-c623-11e3-bf01-24c6515278c0	Liver-HCC	male	PCAWG	DO48706	N	Y	Y	N
08ac57ec-0036-4134-a9bb-f22eaa27ab0d	CNS-GBM	male	PCAWG	DO10960	N	Y	Y	N
08b5d0e4-4661-460e-a9f7-f2e687414711	Skin-Melanoma	female	PCAWG	DO220887	N	Y	Y	N
08d2a566-8407-4e9b-836c-bf5e1e9f85b2	Stomach-AdenoCA	male	PCAWG	DO222286	N	Y	Y	N
08e1d976-6c39-428e-a4c2-f655b675683e	Prost-AdenoCA	male	PCAWG	DO51134	N	Y	Y	N
08f7812b-0d74-42ba-985b-d0a027e8a80c	Lymph-CLL	male	PCAWG	DO7304	N	Y	Y	N
09497b9b-6fca-48cb-af97-161a3e434a51	Eso-AdenoCA	male	PCAWG	DO50309	N	Y	Y	N
09508a0d-ebe0-4fa1-b7b2-1710814181cd	Ovary-AdenoCA	female	PCAWG	DO46606	N	Y	Y	N
09537dce-c797-4b60-962a-d4c3cd6ab00a	Kidney-ChRCC	female	PCAWG	DO220338	N	Y	Y	N
0972bfcf-c6c6-48cc-b820-cdfa6279a4f3	Panc-AdenoCA	male	PCAWG	DO51467	N	Y	Y	N
097a7d36-905b-72be-e050-11ac0d482c9a	Breast-AdenoCA	female	PCAWG	DO1076	N	Y	Y	N
0980e7fd-051d-45e9-9ca6-2baf073da4e8	ColoRect-AdenoCA	male	PCAWG	DO7801	N	Y	Y	N
09bc8542-4ea1-4599-91b3-d606425b37e2	Lung-AdenoCA	female	PCAWG	DO23608	N	Y	Y	N
09cb8bc5-13ac-44ac-9b7d-6de143373570	Panc-AdenoCA	male	PCAWG	DO51524	N	Y	Y	N
09e1fe3e-bfd8-4175-ac42-0e1bf0ba5523	Panc-AdenoCA	female	PCAWG	DO51500	N	Y	Y	N
0a6be23a-d5a0-4e95-ada2-a61b2b5d9485	Prost-AdenoCA	male	PCAWG	DO51060	N	Y	Y	N
0a9c9db0-c623-11e3-bf01-24c6515278c0	Liver-HCC	male	PCAWG	DO48709	N	Y	Y	N
0ab4d782-9a50-48b9-96e4-6ce42b2ea034	Skin-Melanoma	male	PCAWG	DO220872	N	Y	Y	N
0ae2193f-0d68-485a-b8c2-7568cbcce33e	Ovary-AdenoCA	female	PCAWG	DO27978	N	Y	Y	N
0b19bee7-5281-4915-9d98-c20eb3e84ecf	Lung-AdenoCA	male	PCAWG	DO25320	N	Y	Y	N
0b29c893-03bf-4131-b192-c14a2788d411	Panc-AdenoCA	male	PCAWG	DO49418	N	Y	Y	N
0b6cd7df-6970-4d60-b7b5-85002a7d8781	Lymph-CLL	male	PCAWG	DO7280	N	Y	Y	N
0b811c6a-8f05-44bd-ac33-fb720d189e71	Kidney-ChRCC	male	PCAWG	DO220363	N	Y	Y	N
0ba8f2e2-935a-4123-86aa-6e7f5de85bf4	CNS-Medullo	female	PCAWG	DO48917	N	Y	Y	N
0bafd9ae-64b3-492d-a6fd-12aa8edefcbe	Panc-Endocrine	male	PCAWG	DO52128	N	Y	Y	N
0bbc7ede-5022-4084-925c-d65baaf7abc2	Lung-SCC	male	PCAWG	DO26461	N	Y	Y	N
0bd3a230-531e-44aa-9999-b8ed8da0176b	Prost-AdenoCA	male	PCAWG	DO52513	N	Y	Y	N
0be08326-c623-11e3-bf01-24c6515278c0	Liver-HCC	male	PCAWG	DO45277	N	Y	Y	N
0bfd1043-70fb-d2dc-e050-11ac0c4860cb	Prost-AdenoCA	male	PCAWG	DO51954	N	Y	Y	N
0bfd1043-7343-fdd0-e050-11ac0c484cab	Prost-AdenoCA	male	PCAWG	DO51955	N	Y	Y	N
0bfd1043-8170-e3e4-e050-11ac0c4860c5	Prost-AdenoCA	male	PCAWG	DO51958	N	Y	Y	N
0bfd1043-8177-e3e4-e050-11ac0c4860c5	Prost-AdenoCA	male	PCAWG	DO51959	N	Y	Y	N
0bfd1043-8187-e3e4-e050-11ac0c4860c5	Prost-AdenoCA	male	PCAWG	DO51953	N	Y	Y	N
0bfd1068-3fc5-a95b-e050-11ac0c4860c3	Prost-AdenoCA	male	PCAWG	DO51956	N	Y	Y	N
0bfd1068-3fd5-a95b-e050-11ac0c4860c3	Prost-AdenoCA	male	PCAWG	DO51960	N	Y	Y	N
0bfd1068-3fd8-a95b-e050-11ac0c4860c3	Prost-AdenoCA	male	PCAWG	DO51964	N	Y	Y	N
0bfd1068-3fe1-a95b-e050-11ac0c4860c3	Prost-AdenoCA	male	PCAWG	DO51965	N	Y	Y	N
0c18a8b7-bad1-4aa4-a6df-472f89d9761c	Thy-AdenoCA	female	PCAWG	DO40664	N	Y	Y	N
0c39c03a-ec84-42c6-be69-8e98bc7a9f5a	Uterus-AdenoCA	female	PCAWG	DO43162	N	Y	Y	N
0c7aca3f-e006-4de3-afc2-20b4f727d4fd	Bladder-TCC	male	PCAWG	DO536	N	Y	Y	N
0c8f7e63-7a3e-42e8-9408-c5cbd2f52f9d	CNS-PiloAstro	male	PCAWG	DO36135	N	Y	Y	N
0c9a5dbc-f7f3-43e7-83d1-77b9fb4b8b54	Prost-AdenoCA	male	PCAWG	DO46813	N	Y	Y	N
0cb4356c-b5d6-4541-b048-ff6d4b3a5d26	Prost-AdenoCA	male	PCAWG	DO51133	N	Y	Y	N
0cd60b96-eb2d-4687-9709-d1455ec45de7	Stomach-AdenoCA	female	PCAWG	DO38791	N	Y	Y	N
0cdbabf2-c623-11e3-bf01-24c6515278c0	Liver-HCC	male	PCAWG	DO48712	N	Y	Y	N
0ce6f3ed-bdbc-4b70-9db4-2e48f4bf644d	Lung-AdenoCA	male	PCAWG	DO23648	N	Y	Y	N
0cf9bbc2-cbd5-4b64-8d90-cfa416307b39	Panc-AdenoCA	male	PCAWG	DO33488	N	Y	Y	N
0d0793c1-df1b-4db1-ba36-adcb960cc0f5	Ovary-AdenoCA	female	PCAWG	DO46372	N	Y	Y	N
0d259ac2-03d1-4814-9b0b-d05e3a6029b7	Liver-HCC	male	PCAWG	DO22935	N	Y	Y	N
0d31a44f-1fc5-43a2-9633-36c4e650d3d2	Cervix-SCC	female	PCAWG	DO49948	N	Y	Y	N
0d569bd5-418d-4d72-87ca-8e14668c2119	Lymph-BNHL	female	PCAWG	DO52671	N	Y	Y	N
0db9309e-7b95-4ae3-b0ed-dfd4f38d11b0	CNS-Medullo	female	PCAWG	DO35558	N	Y	Y	N
0dd0718d-5ddf-4c59-8c47-0f51303daeb5	Skin-Melanoma	male	PCAWG	DO47268	N	Y	Y	N
0dd39eca-c623-11e3-bf01-24c6515278c0	Liver-HCC	female	PCAWG	DO48715	N	Y	Y	N
0e1e628b-823a-4861-aa95-bed2fada7349	CNS-Medullo	male	PCAWG	DO48892	N	Y	Y	N
0e54cea2-d568-4a33-b9db-b698844e6ad9	Stomach-AdenoCA	male	PCAWG	DO217867	N	Y	Y	N
0e6654c9-cd5e-4f94-a6d4-54f2bb16de1f	Lung-SCC	male	PCAWG	DO26957	N	Y	Y	N
0e6ca8dc-0f31-4675-95b1-5920576daeff	Head-SCC	male	PCAWG	DO14204	N	Y	Y	N
0e7ac212-0469-4f17-9432-205ab1831257	Panc-Endocrine	male	PCAWG	DO46757	N	Y	Y	N
0e7f46ca-6f5c-4538-b6d6-00af65d57fcf	Lymph-BNHL	female	PCAWG	DO52674	N	Y	Y	N
0e872e0d-4711-4364-a5d0-6beeb6fd3ff2	Eso-AdenoCA	male	PCAWG	DO50328	N	Y	Y	N
0ed2e2e1-2fe3-43eb-8cad-34f3f21a7169	Prost-AdenoCA	male	PCAWG	DO51112	N	Y	Y	N
0ed63d84-d3fe-4289-9255-35f4a03b703b	Kidney-RCC	male	PCAWG	DO20768	N	Y	Y	N
0eeafcd6-c623-11e3-bf01-24c6515278c0	Liver-HCC	male	PCAWG	DO48716	N	Y	Y	N
0ef92ff8-829f-425a-91d8-c594b6e22a2b	Eso-AdenoCA	male	PCAWG	DO50357	N	Y	Y	N
0efb6e20-236d-4640-9373-6fc03e67d090	Eso-AdenoCA	male	PCAWG	DO50356	N	Y	Y	N
0f53e757-1823-409f-a0ea-249270728e15	Kidney-RCC	male	PCAWG	DO19028	N	Y	Y	N
0f6b355e-3898-4be6-be97-da0c3840a4ed	Cervix-SCC	female	PCAWG	DO49880	N	Y	Y	N
0f9e70b3-24cf-4d76-af7b-84ace66ec5a7	Head-SCC	male	PCAWG	DO218075	N	Y	Y	N
0fa9cfba-0f49-47d0-ab54-9dd2144e0a73	Stomach-AdenoCA	male	PCAWG	DO38388	N	Y	Y	N
0fbd94b1-bb34-4620-841b-861a0b5e0c12	Panc-AdenoCA	female	PCAWG	DO49087	N	Y	Y	N
0fc63b79-7fff-441d-88fc-922d53c787ab	Panc-AdenoCA	male	PCAWG	DO51535	N	Y	Y	N
10136472-c623-11e3-bf01-24c6515278c0	Liver-HCC	male	PCAWG	DO48717	N	Y	Y	N
1021b60d-f7b2-43b0-b2cc-f282d619d533	Stomach-AdenoCA	male	PCAWG	DO38423	N	Y	Y	N
105a51c4-cc7e-4d0f-9cf8-e4d64a31d14d	Uterus-AdenoCA	female	PCAWG	DO42937	N	Y	Y	N
108749d2-5c62-4ef1-92df-aec6941ba53b	Skin-Melanoma	male	PCAWG	DO220889	N	Y	Y	N
108b67d4-5d66-46da-8675-6acae643b76f	Prost-AdenoCA	male	PCAWG	DO51080	N	Y	Y	N
10ad692b-4c3d-42de-9b5e-4968441388b3	ColoRect-AdenoCA	female	PCAWG	DO44093	N	Y	Y	N
10bb1a92-901e-4a14-80f4-5e88f997754b	Skin-Melanoma	male	PCAWG	DO37896	N	Y	Y	N
10cb8ac6-c622-11e3-bf01-24c6515278c0	Liver-HCC	male	PCAWG	DO45091	N	Y	Y	N
10d15b7a-16d1-4953-aaef-f193ffa97f42	Kidney-RCC	female	PCAWG	DO16881	N	Y	Y	N
10db2142-c623-11e3-bf01-24c6515278c0	Liver-HCC	male	PCAWG	DO45141	N	Y	Y	N
110b5f05-ded7-45ec-b0f6-a941c92d77dd	Breast-AdenoCA	female	PCAWG	DO1559	N	Y	Y	N
1127b561-ea40-4d5e-95df-daa0a5ebc1e4	Liver-HCC	male	PCAWG	DO22839	N	Y	Y	N
11473a98-d953-45f9-abf5-709b68a4bae8	Liver-HCC	female	PCAWG	DO45055	N	Y	Y	N
1157a548-6770-4c89-a84c-bcf6f0e96ea8	Lymph-CLL	female	PCAWG	DO6351	N	Y	Y	N
1168944c-5451-4a18-8758-88bf5723bdd9	Panc-AdenoCA	male	PCAWG	DO34680	N	Y	Y	N
1193a9c4-5aab-4cd7-a690-60c96bd1172d	Lymph-CLL	female	PCAWG	DO6558	N	Y	Y	N
11ae45fb-05f6-425a-9295-d50d13407006	CNS-PiloAstro	female	PCAWG	DO35871	N	Y	Y	N
120f01d1-8884-4aca-a1cb-36b207b2aa3a	Prost-AdenoCA	male	PCAWG	DO51086	N	Y	Y	N
123c9d1c-72ba-4d82-8e57-d5caa52a40ba	Ovary-AdenoCA	female	PCAWG	DO46597	N	Y	Y	N
124d5b04-4588-44c3-9c00-61e064cf1bdb	Lymph-BNHL	female	PCAWG	DO52659	N	Y	Y	N
126ee433-d345-4cac-882a-c91831a24690	Prost-AdenoCA	male	PCAWG	DO51116	N	Y	Y	N
127b0f7d-d24e-48b7-ac25-d3f14a43952d	Ovary-AdenoCA	female	PCAWG	DO32391	N	Y	Y	N
12874085-a596-41ae-b4cd-817cb1ebb278	Ovary-AdenoCA	female	PCAWG	DO46382	N	Y	Y	N
1292e13b-d7c6-447b-a227-9a8113215580	Ovary-AdenoCA	female	PCAWG	DO29398	N	Y	Y	N
129459c1-38be-45da-bb87-18848c97c544	Panc-AdenoCA	female	PCAWG	DO51536	N	Y	Y	N
1295947c-c623-11e3-bf01-24c6515278c0	Liver-HCC	male	PCAWG	DO48719	N	Y	Y	N
129d2c6c-6688-4b29-bfa7-8df3fe77b25a	CNS-PiloAstro	female	PCAWG	DO36051	N	Y	Y	N
129de5b2-d9b0-4762-9ef8-72d98231fb50	Ovary-AdenoCA	female	PCAWG	DO28004	N	Y	Y	N
12ae2ba1-9484-47fe-8a3f-bba94a6abe0c	CNS-Medullo	male	PCAWG	DO35622	N	Y	Y	N
12d7121a-0345-4808-a819-09d6e3227bd5	CNS-Medullo	male	PCAWG	DO35624	N	Y	Y	N
12f038e1-00af-4c64-a2e0-9e63323492ef	Panc-AdenoCA	female	PCAWG	DO33512	N	Y	Y	N
12f1ae2f-2666-45be-9742-f502d212373d	Skin-Melanoma	female	PCAWG	DO220862	N	Y	Y	N
131332b2-ff51-4bd7-a626-aff2ecea6135	Prost-AdenoCA	male	PCAWG	DO52526	N	Y	Y	N
1327bbd4-a466-4e26-905f-cf91315f1cc8	Panc-AdenoCA	male	PCAWG	DO49422	N	Y	Y	N
132f7f2a-b902-4343-aa08-cf6a7af10b9a	Lymph-CLL	male	PCAWG	DO6432	N	Y	Y	N
13446fc4-9fa6-4bb3-a00a-b9265b41eb12	CNS-Medullo	female	PCAWG	DO48969	N	Y	Y	N
134c9a92-e91e-4347-a9c4-727279edebb1	Eso-AdenoCA	male	PCAWG	DO50411	N	Y	Y	N
1358ff92-4db9-4e42-b63a-984a7bea425a	CNS-PiloAstro	female	PCAWG	DO35880	N	Y	Y	N
13642cf8-9840-4a7d-a26a-95f65b2c70c3	Thy-AdenoCA	male	PCAWG	DO38911	N	Y	Y	N
13bd2b30-c623-11e3-bf01-24c6515278c0	Liver-HCC	female	PCAWG	DO48720	N	Y	Y	N
13c312ec-0add-4758-ab8d-c193e2e08c6d	Breast-AdenoCA	female	PCAWG	DO1290	N	Y	Y	N
13c62975-9f5e-4d40-a461-dceab08a31ec	Skin-Melanoma	female	PCAWG	DO220863	N	Y	Y	N
13c7065e-6780-4571-978e-a7c13078ff50	CNS-Medullo	male	PCAWG	DO35668	N	Y	Y	N
13d05f7a-e16a-40ef-9a15-21257da2cf89	Breast-AdenoCA	female	PCAWG	DO4719	N	Y	Y	N
140d5fa9-afbe-444e-a7e7-6a4cb4ab2923	Lymph-BNHL	male	PCAWG	DO27833	N	Y	Y	N
140d6ef7-0217-4d16-9add-215d0d14ba06	Lymph-CLL	male	PCAWG	DO6492	N	Y	Y	N
141918cd-3e23-45bc-96e1-b208c80f69e7	Kidney-RCC	male	PCAWG	DO46984	N	Y	Y	N
142b6dbf-c943-4a7d-8ab6-13a975f48d7a	Skin-Melanoma	male	PCAWG	DO220909	N	Y	Y	N
14334aea-2dae-428c-9d4a-1a37878dfc3f	ColoRect-AdenoCA	female	PCAWG	DO37259	N	Y	Y	N
1447c8cb-25d4-4092-8919-4df08f898d2d	Panc-AdenoCA	male	PCAWG	DO32984	N	Y	Y	N
145f2b89-8878-4390-b0f6-f09b02fb138a	Prost-AdenoCA	male	PCAWG	DO46796	N	Y	Y	N
145f6dbb-9744-44f7-8485-e440689de3fd	Liver-HCC	male	PCAWG	DO45061	N	Y	Y	N
14630c19-9ee0-4ab3-9d8b-8c3309d1e7d0	Skin-Melanoma	male	PCAWG	DO37435	N	Y	Y	N
147e3496-514e-4da7-be42-7cd9be78ed04	CNS-Medullo	female	PCAWG	DO48951	N	Y	Y	N
148536ce-ee2a-4952-a19d-10d6f44146b9	Kidney-ChRCC	female	PCAWG	DO220355	N	Y	Y	N
1494bb16-f1f0-42a4-b10e-c383574cbc8b	Lymph-BNHL	female	PCAWG	DO52682	N	Y	Y	N
14b8bbf2-310b-459b-b52d-a7ef510ce1cf	Cervix-SCC	female	PCAWG	DO6249	N	Y	Y	N
14bf9bfb-14d6-4cac-a556-828f680e8a15	Lung-AdenoCA	male	PCAWG	DO24307	N	Y	Y	N
14c5b81d-da49-4db1-9834-77711c2b1d38	ColoRect-AdenoCA	male	PCAWG	DO36556	N	Y	Y	N
14cbcbb1-028b-471a-bb4f-8b29cfa5e4eb	Lymph-CLL	male	PCAWG	DO52703	N	Y	Y	N
14dd86c1-dfb3-4124-a453-4d64223bc048	Kidney-RCC	male	PCAWG	DO20905	N	Y	Y	N
14ed7388-41ed-43d4-afb2-04cd6410d5d2	Ovary-AdenoCA	female	PCAWG	DO31551	N	Y	Y	N
14f41457-25c3-4979-8515-4f33322039a5	CNS-Medullo	female	PCAWG	DO35552	N	Y	Y	N
153a64ee-6322-4f2e-b3df-77ef7d3a4cf0	Stomach-AdenoCA	female	PCAWG	DO38547	N	Y	Y	N
154f80bd-984c-4792-bb89-20c4da0c08e0	ColoRect-AdenoCA	female	PCAWG	DO8898	N	Y	Y	N
15563a10-47a8-401d-a507-2c7101f7ae60	Lymph-CLL	female	PCAWG	DO6364	N	Y	Y	N
155873b2-e5de-405f-87f6-6de0d238b160	Kidney-RCC	male	PCAWG	DO47088	N	Y	Y	N
15678c3d-ce61-454d-849e-1d4ca358909b	Lymph-BNHL	female	PCAWG	DO52685	N	Y	Y	N
15895218-c623-11e3-bf01-24c6515278c0	Liver-HCC	female	PCAWG	DO48721	N	Y	Y	N
15a93657-0521-430a-a816-bf0842374b75	Kidney-RCC	female	PCAWG	DO46945	N	Y	Y	N
15abb2a3-10a2-4e04-8eb9-6eadbd976af0	Thy-AdenoCA	female	PCAWG	DO39127	N	Y	Y	N
15d597de-d26c-4ce1-b0cb-077e39b55f30	Uterus-AdenoCA	female	PCAWG	DO42169	N	Y	Y	N
15daadb0-6b24-4248-9225-470dc08f1552	Skin-Melanoma	male	PCAWG	DO47451	N	Y	Y	N
15dd024e-c0da-461a-84db-d01e60a22210	Lymph-BNHL	male	PCAWG	DO52691	N	Y	Y	N
15e097e3-e468-466c-8e57-b59fba90bbf2	Lung-AdenoCA	female	PCAWG	DO25927	N	Y	Y	N
15e7d981-8c27-4b2b-b4f8-626e22021895	Eso-AdenoCA	male	PCAWG	DO50341	N	Y	Y	N
15f90ef0-831b-40a3-98bd-ec226a9e8b26	Breast-AdenoCA	female	PCAWG	DO2509	N	Y	Y	N
15fd8dc8-c622-11e3-bf01-24c6515278c0	Liver-HCC	male	PCAWG	DO45092	N	Y	Y	N
1659bae5-3140-4d05-891c-81b48277b2fc	Ovary-AdenoCA	female	PCAWG	DO46566	N	Y	Y	N
16c6f975-48fd-4cda-946a-777cb922949d	Panc-Endocrine	male	PCAWG	DO46749	N	Y	Y	N
16d33e09-2e21-4da2-8e57-e78ce28c4408	SoftTissue-Leiomyo	female	PCAWG	DO220138	N	Y	Y	N
16d5519e-ecb9-4fc8-81f1-e0e4adf722a8	Skin-Melanoma	male	PCAWG	DO220885	N	Y	Y	N
16df7888-2480-4394-8856-d57a6ef371d2	Ovary-AdenoCA	female	PCAWG	DO28823	N	Y	Y	N
170ad241-9e24-469b-b7ca-3fd783a89b21	Panc-AdenoCA	male	PCAWG	DO49430	N	Y	Y	N
1727e88b-df0a-4af2-9191-8c6061d98ad0	Head-SCC	male	PCAWG	DO14742	N	Y	Y	N
172c9864-c26d-4e9b-947a-e8ce761e996d	Stomach-AdenoCA	male	PCAWG	DO38190	N	Y	Y	N
1776f326-b12f-4355-8107-80fa6fcd2159	Panc-AdenoCA	female	PCAWG	DO51513	N	Y	Y	N
178d0486-cb0d-4979-8bdf-bb3fe99149bd	Thy-AdenoCA	female	PCAWG	DO39072	N	Y	Y	N
17a66d24-de77-4f2a-a8ad-d2c6a69e7671	Thy-AdenoCA	female	PCAWG	DO39956	N	Y	Y	N
17de5b12-c623-11e3-bf01-24c6515278c0	Liver-HCC	male	PCAWG	DO48723	N	Y	Y	N
17ed8831-a261-42d9-8ff3-cf75a6cb2a24	Ovary-AdenoCA	female	PCAWG	DO29980	N	Y	Y	N
183b04f5-107f-496c-8e9a-8263dd00cffa	Panc-AdenoCA	male	PCAWG	DO51491	N	Y	Y	N
186cacaf-4f20-4ad2-a07a-a7dc942a70b0	Prost-AdenoCA	male	PCAWG	DO51147	N	Y	Y	N
18ec066e-8510-4921-9e35-45d85fb01e38	SoftTissue-Liposarc	female	PCAWG	DO219952	N	Y	Y	N
18f5e75e-c623-11e3-bf01-24c6515278c0	Liver-HCC	male	PCAWG	DO48725	N	Y	Y	N
18f9240e-7acd-41eb-a154-c2a67a1cbe9b	CNS-Medullo	male	PCAWG	DO35627	N	Y	Y	N
19085f7d-e6a6-406f-bd09-520a27e0283d	Liver-HCC	male	PCAWG	DO45075	N	Y	Y	N
190eb791-383d-4e27-870d-e470630843e7	Head-SCC	male	PCAWG	DO15398	N	Y	Y	N
19233fd1-5229-466e-acf3-5882165758e0	Thy-AdenoCA	female	PCAWG	DO39070	N	Y	Y	N
1924d200-6929-4eef-8a7f-317f8fbab915	Thy-AdenoCA	male	PCAWG	DO219585	N	Y	Y	N
199bbb0f-996c-40c1-b06d-2066f04be778	Lung-AdenoCA	female	PCAWG	DO24729	N	Y	Y	N
19aa8223-ee84-4b5c-b11a-6ca2a2680b3c	CNS-Medullo	male	PCAWG	DO48968	N	Y	Y	N
19b6b9d6-6912-4b85-a4bf-52014bcb170b	CNS-Medullo	male	PCAWG	DO35573	N	Y	Y	N
19c1c97f-a3ec-44a8-8a20-6f97caed1a4f	Uterus-AdenoCA	female	PCAWG	DO41080	N	Y	Y	N
19cd4360-8392-4bc2-ae88-fdc1335d886b	Lymph-CLL	female	PCAWG	DO6353	N	Y	Y	N
19d6cf34-1cd7-4242-a4d1-5d3e11f428aa	Kidney-RCC	male	PCAWG	DO20839	N	Y	Y	N
19def402-fb8d-4b27-90dd-ce9135a3c0a2	Uterus-AdenoCA	female	PCAWG	DO42209	N	Y	Y	N
19fe27d8-c623-11e3-bf01-24c6515278c0	Liver-HCC	female	PCAWG	DO48727	N	Y	Y	N
1a0ef226-41a5-4b56-9078-4b7834f0c976	Panc-AdenoCA	female	PCAWG	DO35376	N	Y	Y	N
1a134c18-ced3-4bae-9f15-5f0f09526639	CNS-PiloAstro	male	PCAWG	DO36009	N	Y	Y	N
1a319682-f55e-4e0b-8476-48a0bea6c265	Prost-AdenoCA	male	PCAWG	DO46787	N	Y	Y	N
1a391468-fbf3-451a-b88e-a257a26d047f	Stomach-AdenoCA	female	PCAWG	DO218547	N	Y	Y	N
1a4633c4-72a0-4e30-8c4c-345e04337627	Lymph-BNHL	male	PCAWG	DO52665	N	Y	Y	N
1a5bf97e-3d49-4d3f-b385-ffa7a295be9c	Panc-Endocrine	male	PCAWG	DO46744	N	Y	Y	N
1a841850-fca0-48ab-8c78-db0bd5a64435	Panc-AdenoCA	male	PCAWG	DO33344	N	Y	Y	N
1ac15380-04a2-42dd-8ade-28556a570e80	Skin-Melanoma	female	PCAWG	DO220843	N	Y	Y	N
1ac54c6e-a1e4-4f3b-b4a5-cdb327e0dca6	Panc-AdenoCA	female	PCAWG	DO34817	N	Y	Y	N
1aff91a6-1b0f-4575-8f4b-4e064a50b886	Head-SCC	female	PCAWG	DO14718	N	Y	Y	N
1b06afe2-c623-11e3-bf01-24c6515278c0	Liver-HCC	female	PCAWG	DO48728	N	Y	Y	N
1b0fe1d5-b286-4f49-ae92-94d9c6db9657	Panc-AdenoCA	female	PCAWG	DO35230	N	Y	Y	N
1b1780d5-06da-40ee-9e15-02631a68027b	Lymph-BNHL	female	PCAWG	DO222304	N	Y	Y	N
1b7838c9-c685-41c3-b184-a2e40c7c4dc7	Panc-Endocrine	female	PCAWG	DO51171	N	Y	Y	N
1b8fe07d-859c-4d91-ade1-6b2bcb5774ce	Stomach-AdenoCA	male	PCAWG	DO218442	N	Y	Y	N
1bb2bdb7-8a89-4e7d-903d-03a6f8018efb	Eso-AdenoCA	male	PCAWG	DO50336	N	Y	Y	N
1bb3a1c7-4d7b-4fb6-b54d-e94cbd0e32aa	Breast-AdenoCA	female	PCAWG	DO5375	N	Y	Y	N
1bbb522d-e224-4b3f-9e10-3a47d06b2b05	Thy-AdenoCA	female	PCAWG	DO48065	N	Y	Y	N
1bbfe6f2-ad19-4d29-895b-973f5a91c707	Prost-AdenoCA	male	PCAWG	DO51150	N	Y	Y	N
1bd74f92-47f6-427e-af6f-299c3a7fe023	CNS-Medullo	female	PCAWG	DO48932	N	Y	Y	N
1bdfaa8a-1b7e-4251-b135-ce5e4568371b	Lymph-CLL	male	PCAWG	DO6748	N	Y	Y	N
1be81ade-7ad6-4e7e-90d0-f986b3fb0a25	Prost-AdenoCA	male	PCAWG	DO10821	N	Y	Y	N
1be8fa2c-8fea-4e8c-90db-c04d9fcdbf49	Ovary-AdenoCA	female	PCAWG	DO32646	N	Y	Y	N
1bea3a72-3b73-4072-a6bb-96a90119d3ac	CNS-Medullo	female	PCAWG	DO48974	N	Y	Y	N
1c00925b-7328-4db0-b930-04aab2d80719	Liver-HCC	female	PCAWG	DO52172	N	Y	Y	N
1c0e384f-7254-4afe-93c0-b3fc6c6a7894	Breast-AdenoCA	female	PCAWG	DO6231	N	Y	Y	N
1c10ab52-01a3-11e4-8395-af1f6b7ba88c	Liver-HCC	female	PCAWG	DO50820	N	Y	Y	N
1c188bf5-2c99-4eb4-a774-59c75d53e643	SoftTissue-Liposarc	male	PCAWG	DO219949	N	Y	Y	N
1c1c6494-c623-11e3-bf01-24c6515278c0	Liver-HCC	female	PCAWG	DO48730	N	Y	Y	N
1c28e44a-6e6c-44ed-b58a-e3262c0e6759	Panc-AdenoCA	male	PCAWG	DO51544	N	Y	Y	N
1c300960-e51c-4477-8fdd-026c7e545dc4	Myeloid-AML	female	PCAWG	DO49532	N	Y	Y	N
1c3df485-8e75-4378-87f6-c6463a520624	Lung-SCC	male	PCAWG	DO26463	N	Y	Y	N
1c9fbe26-1447-4335-aaab-06d6bb3e2741	Panc-AdenoCA	male	PCAWG	DO49078	N	Y	Y	N
1cb25b72-3726-4f12-9e22-f5c7e4b05681	Liver-HCC	male	PCAWG	DO45067	N	Y	Y	N
1cd0acf2-3116-4dfa-a063-0a435b9f6da3	Skin-Melanoma	male	PCAWG	DO220870	N	Y	Y	N
1d1eeba2-4d7b-4380-b0b6-26d246bc4158	Lymph-BNHL	female	PCAWG	DO52695	N	Y	Y	N
1d2d355a-8409-4c8a-9f07-ac62885e228d	Stomach-AdenoCA	female	PCAWG	DO218223	N	Y	Y	N
1d325d84-a3a0-4802-9842-76cb21cecb1c	Kidney-RCC	male	PCAWG	DO47056	N	Y	Y	N
1d4a091d-fe65-49c0-8810-5a95243b108a	Skin-Melanoma	male	PCAWG	DO220890	N	Y	Y	N
1d91f9c7-67ba-4606-9f0a-01ec6fc08262	Prost-AdenoCA	male	PCAWG	DO51069	N	Y	Y	N
1d97ba51-d981-4986-9f71-c2b6cb9961c3	Thy-AdenoCA	female	PCAWG	DO39062	N	Y	Y	N
1daefc49-5248-4948-87ce-0ec19a248ef9	Skin-Melanoma	male	PCAWG	DO220855	N	Y	Y	N
1db83e80-bdf7-4d8d-8008-bd8406d641fc	Head-SCC	male	PCAWG	DO15527	N	Y	Y	N
1dbdbb2c-c623-11e3-bf01-24c6515278c0	Liver-HCC	male	PCAWG	DO48732	N	Y	Y	N
1dc9e7fd-fc62-4b32-9619-4e02a266a385	Ovary-AdenoCA	female	PCAWG	DO28093	N	Y	Y	N
1dd96495-5f83-4d36-96cf-b77cd0cbbfda	Prost-AdenoCA	male	PCAWG	DO51140	N	Y	Y	N
1de83d45-8492-4b83-9055-a9f43b823f91	Lymph-CLL	male	PCAWG	DO6470	N	Y	Y	N
1df8939c-c622-11e3-bf01-24c6515278c0	Liver-HCC	male	PCAWG	DO45093	N	Y	Y	N
1e046ab9-fa4c-4c15-8d78-ed0048c80ebf	Kidney-RCC	male	PCAWG	DO17848	N	Y	Y	N
1e181878-c640-4e91-a620-3fc4b08a4de1	Panc-AdenoCA	female	PCAWG	DO33008	N	Y	Y	N
1e27cc8a-5394-4958-9af6-5ece1fe24516	CNS-GBM	female	PCAWG	DO11441	N	Y	Y	N
1e2dcbcc-771c-43c5-8c8d-e0eb77cb3494	Biliary-AdenoCA	female	PCAWG	DO218440	N	Y	Y	N
1e8ae8dd-74c1-44d5-a74e-bfdce801c736	Kidney-ChRCC	female	PCAWG	DO220468	N	Y	Y	N
1ea7e01c-c623-11e3-bf01-24c6515278c0	Liver-HCC	male	PCAWG	DO48733	N	Y	Y	N
1eb1bc62-18f6-4bcb-a16d-aa6a91914031	Panc-Endocrine	male	PCAWG	DO52164	N	Y	Y	N
1eb37b28-fac2-477a-88b3-e04291a07926	Prost-AdenoCA	male	PCAWG	DO46788	N	Y	Y	N
1eb62abc-7928-405b-84cc-f091ca5347b2	Breast-AdenoCA	female	PCAWG	DO3482	N	Y	Y	N
1f04210a-0c2e-4bb8-ac8e-86198e5f1d34	Prost-AdenoCA	male	PCAWG	DO10825	N	Y	Y	N
1f2a8889-4374-4037-bb56-0f20733380e3	Stomach-AdenoCA	female	PCAWG	DO47859	N	Y	Y	N
1f5e70c1-c5de-49e7-941a-46e11a4f4416	Prost-AdenoCA	male	PCAWG	DO51049	N	Y	Y	N
1f81a1b0-8089-44ef-87b5-b3359a407ad2	Panc-AdenoCA	male	PCAWG	DO33128	N	Y	Y	N
1f8d8720-30ca-4057-90f7-a34b8383eafe	CNS-Medullo	female	PCAWG	DO48890	N	Y	Y	N
1f967003-82d6-4932-a445-24fc25723594	Eso-AdenoCA	female	PCAWG	DO50445	N	Y	Y	N
1fd69adc-c623-11e3-bf01-24c6515278c0	Liver-HCC	female	PCAWG	DO48736	N	Y	Y	N
1fdab6a6-7346-4229-aa8d-5dbd258f0c60	Head-SCC	male	PCAWG	DO217950	N	Y	Y	N
1ff155dd-deb4-44e0-b3a2-e4875b618435	Head-SCC	male	PCAWG	DO218697	N	Y	Y	N
1fff8b62-534b-4d71-a65f-e5f93b8b50ed	Head-SCC	male	PCAWG	DO14862	N	Y	Y	N
2009e5e7-1796-445b-8677-46b3804fe0bf	CNS-Medullo	male	PCAWG	DO35586	N	Y	Y	N
2045c788-9ea8-4ea5-a5e3-65fc16a62adb	Lung-SCC	male	PCAWG	DO26469	N	Y	Y	N
207f8a42-5b05-4876-b0ae-ebfaeea27844	Breast-AdenoCA	female	PCAWG	DO2252	N	Y	Y	N
209a9b10-7129-48fe-a899-d14ba17efe6f	CNS-Medullo	male	PCAWG	DO48936	N	Y	Y	N
20d1b88b-3ff6-4201-a748-6a993500c652	Panc-AdenoCA	male	PCAWG	DO32972	N	Y	Y	N
20e02396-e676-412d-9724-44a428919cdb	Skin-Melanoma	male	PCAWG	DO220847	N	Y	Y	N
2102558b-87b0-447b-bb9a-e4ae9df8b75e	Panc-AdenoCA	male	PCAWG	DO33032	N	Y	Y	N
21205681-a0c7-48d0-81d4-0b7ef31158cf	Head-SCC	male	PCAWG	DO15791	N	Y	Y	N
21b1a37f-e91e-4ce1-83cf-bb89b8d0fb35	Panc-AdenoCA	male	PCAWG	DO33028	N	Y	Y	N
21e7e43e-f9b1-4351-a6d9-b9cd06d15f68	Lymph-CLL	male	PCAWG	DO52700	N	Y	Y	N
221d0290-c623-11e3-bf01-24c6515278c0	Liver-HCC	male	PCAWG	DO48737	N	Y	Y	N
22578b9f-78dc-464c-9bb9-382f033283d0	Lymph-BNHL	male	PCAWG	DO27765	N	Y	Y	N
228fb827-c05e-494c-8a21-e1d925e100cb	Panc-AdenoCA	male	PCAWG	DO51537	N	Y	Y	N
2290b078-6a5b-4c83-9dfb-b525bbf14e4e	Breast-AdenoCA	female	PCAWG	DO4138	N	Y	Y	N
22cd3875-a123-4f0d-8cd1-371958208ad6	Lymph-CLL	female	PCAWG	DO51967	N	Y	Y	N
22d67778-61fc-4f15-95b8-7e7c6cc7112b	Skin-Melanoma	male	PCAWG	DO220901	N	Y	Y	N
22edd867-dcd6-42b5-92bb-025ceb84b106	Skin-Melanoma	female	PCAWG	DO37861	N	Y	Y	N
230f53ef-be3f-495e-9b95-b0f670bd6908	Panc-AdenoCA	female	PCAWG	DO51508	N	Y	Y	N
2316ee90-c623-11e3-bf01-24c6515278c0	Liver-HCC	male	PCAWG	DO48738	N	Y	Y	N
2321c412-7730-4694-bc8f-199d7e51a7f8	CNS-Medullo	female	PCAWG	DO48967	N	Y	Y	N
232b7754-b3c3-4530-9d24-3af40d9b2816	Lymph-BNHL	female	PCAWG	DO52688	N	Y	Y	N
2399ab13-abfa-480e-9fda-7947edc420be	Skin-Melanoma	female	PCAWG	DO37515	N	Y	Y	N
23cc70c4-b744-4fa0-a0de-b25c0fdf212f	Uterus-AdenoCA	female	PCAWG	DO42424	N	Y	Y	N
23d77176-dfed-4bee-ac96-9934377d8d81	Lung-AdenoCA	female	PCAWG	DO25847	N	Y	Y	N
23d86395-9e20-4cf9-bf7e-f76544a1f772	Lung-AdenoCA	male	PCAWG	DO23786	N	Y	Y	N
23eb72d8-c622-11e3-bf01-24c6515278c0	Liver-HCC	male	PCAWG	DO45094	N	Y	Y	N
23fa90d5-b273-4e2c-9c88-68aa57b60e97	Eso-AdenoCA	male	PCAWG	DO50390	N	Y	Y	N
241abdfd-e6de-4830-a233-4bbc5f622725	Panc-AdenoCA	male	PCAWG	DO49138	N	Y	Y	N
2425a532-f562-423a-88f5-228642f53875	Kidney-RCC	male	PCAWG	DO48516	N	Y	Y	N
2439ec74-1713-4d47-a5d9-886f69dddcb6	Lymph-BNHL	male	PCAWG	DO27783	N	Y	Y	N
2468e58c-c623-11e3-bf01-24c6515278c0	Liver-HCC	male	PCAWG	DO48741	N	Y	Y	N
248fd0ed-f14c-40b8-9f14-e9c7adf16e22	Thy-AdenoCA	female	PCAWG	DO48159	N	Y	Y	N
24badf07-8615-48a3-8d6e-45c3d783f18d	Lung-SCC	female	PCAWG	DO26572	N	Y	Y	N
24f887e1-ce82-40f3-9674-11102bd076c0	Kidney-ChRCC	female	PCAWG	DO220519	N	Y	Y	N
25103371-28ac-4f43-b0e2-2d376d0dcb84	Skin-Melanoma	female	PCAWG	DO220899	N	Y	Y	N
25224aa0-cfdd-48ec-92e5-8f3992a3e574	Lung-SCC	male	PCAWG	DO27128	N	Y	Y	N
252a1c43-f954-44d7-8e31-6bcd0157a05c	Kidney-RCC	male	PCAWG	DO18988	N	Y	Y	N
2564a262-03e8-467b-9ea2-f3ab38d75ae1	Panc-AdenoCA	female	PCAWG	DO49457	N	Y	Y	N
2572b0bc-c622-11e3-bf01-24c6515278c0	Liver-HCC	male	PCAWG	DO45095	N	Y	Y	N
2584b428-c623-11e3-bf01-24c6515278c0	Biliary-AdenoCA	male	PCAWG	DO45283	N	Y	Y	N
25bee010-cc99-4af0-ba2f-fe4dd308be33	CNS-GBM	male	PCAWG	DO11776	N	Y	Y	N
25c002f7-e972-421a-b32d-7dd675d81931	Prost-AdenoCA	male	PCAWG	DO36359	N	Y	Y	N
25c32aca-6738-43ef-a103-243f2f9a3b43	Panc-AdenoCA	female	PCAWG	DO51492	N	Y	Y	N
25c76a8f-77c0-4650-bddf-45ed0c10a2e6	Breast-AdenoCA	female	PCAWG	DO2222	N	Y	Y	N
25c99312-bf63-4654-a73a-03c3c1cd50b6	Eso-AdenoCA	male	PCAWG	DO50405	N	Y	Y	N
25cf7449-8c5b-403e-aa75-e2af158598e8	Panc-AdenoCA	male	PCAWG	DO33208	N	Y	Y	N
25e20393-752b-4796-9001-0e22ee04c586	Skin-Melanoma	male	PCAWG	DO220907	N	Y	Y	N
25e4cad7-2403-4992-9cbc-433574673549	Breast-AdenoCA	female	PCAWG	DO2114	N	Y	Y	N
25e68b09-7d62-4449-a14a-8d09edd96db6	CNS-PiloAstro	female	PCAWG	DO35949	N	Y	Y	N
25f07374-313a-4100-9a60-3d21d2988fca	Stomach-AdenoCA	male	PCAWG	DO218136	N	Y	Y	N
25f73b03-4ba8-47ba-ad80-6ccb82105c98	Ovary-AdenoCA	female	PCAWG	DO46402	N	Y	Y	N
2660825c-68f0-4631-948e-6da158edbe9e	Panc-Endocrine	female	PCAWG	DO51176	N	Y	Y	N
267a9862-17bd-4056-ba4a-1f373736ffbb	Kidney-RCC	female	PCAWG	DO19380	N	Y	Y	N
26c301a6-a597-4c24-9f6c-2293e5ae41c7	Lymph-CLL	male	PCAWG	DO6378	N	Y	Y	N
26de406e-c623-11e3-bf01-24c6515278c0	Biliary-AdenoCA	male	PCAWG	DO45281	N	Y	Y	N
274723ac-2bc1-4e2c-b31a-1907217b9f84	Panc-Endocrine	male	PCAWG	DO51185	N	Y	Y	N
27847313-3b1e-47f2-84f1-acadaf265cf3	CNS-Medullo	male	PCAWG	DO35617	N	Y	Y	N
278b2498-1d64-493b-ac43-3489ec86f313	Lymph-CLL	male	PCAWG	DO6370	N	Y	Y	N
2790b964-63e3-49aa-bf8c-9a00d3448c25	Skin-Melanoma	male	PCAWG	DO220851	N	Y	Y	N
27b56bf2-7a9d-4061-98d4-61fe2761578c	Eso-AdenoCA	male	PCAWG	DO50442	N	Y	Y	N
27f87d1e-2c32-4beb-9677-62f7a286673d	Breast-AdenoCA	female	PCAWG	DO3804	N	Y	Y	N
2828e5e6-c623-11e3-bf01-24c6515278c0	Liver-HCC	male	PCAWG	DO48742	N	Y	Y	N
282b45ee-4af2-4c61-9acc-286eaf8d661a	Lymph-BNHL	female	PCAWG	DO52687	N	Y	Y	N
28839c75-90a8-493f-b658-8c63e0ebd324	Skin-Melanoma	male	PCAWG	DO220900	N	Y	Y	N
289790a5-77bd-49a9-a1ec-478a8ecacd7f	Prost-AdenoCA	male	PCAWG	DO51053	N	Y	Y	N
28e81540-4744-4865-b627-c7c9d8a3c2b8	Eso-AdenoCA	male	PCAWG	DO50350	N	Y	Y	N
28f41a20-b6d6-4ecc-888f-72f779ad9af7	Panc-AdenoCA	male	PCAWG	DO49442	N	Y	Y	N
28f8d45f-4763-472e-9c4d-6787ba00164b	Lymph-BNHL	male	PCAWG	DO27775	N	Y	Y	N
29127cde-548f-4c42-96cf-6f0020c3db9a	Panc-Endocrine	male	PCAWG	DO51172	N	Y	Y	N
293a2f0a-4846-4c7c-b8b1-bb741c8d3275	Eso-AdenoCA	male	PCAWG	DO50342	N	Y	Y	N
29548b5f-c88a-4908-8c46-e86483e75067	Kidney-RCC	female	PCAWG	DO46913	N	Y	Y	N
29578759-9ccb-4a24-b5b8-c45ebd4339d9	Thy-AdenoCA	female	PCAWG	DO39210	N	Y	Y	N
295aac88-c623-11e3-bf01-24c6515278c0	Liver-HCC	female	PCAWG	DO48743	N	Y	Y	N
29a00d78-b9bb-4c6b-b142-d5b8bfa63455	Panc-AdenoCA	male	PCAWG	DO35144	N	Y	Y	N
29b92b51-7ba3-42a9-97d3-6a9b5e43f928	Liver-HCC	male	PCAWG	DO44982	N	Y	Y	N
29fc38aa-f367-46a3-a14d-a5f657ad0caa	Head-SCC	male	PCAWG	DO16015	N	Y	Y	N
2a5a5840-a834-47a1-b1f4-dc8fed620f5c	CNS-PiloAstro	male	PCAWG	DO35991	N	Y	Y	N
2a7f6aac-8f94-4815-8b94-0ea7db71135c	Lymph-CLL	male	PCAWG	DO6552	N	Y	Y	N
2a8d63eb-0174-4213-9214-413f391f512c	Ovary-AdenoCA	female	PCAWG	DO46370	N	Y	Y	N
2abe2e53-ad9b-4fbc-b9a7-93444f1bea87	CNS-Medullo	female	PCAWG	DO48889	N	Y	Y	N
2aeaab9f-4459-4be8-91e7-e0746cbd671c	CNS-Oligo	male	PCAWG	DO22285	N	Y	Y	N
2b000af3-2c9d-4eaa-af3f-8101b7425c37	Breast-AdenoCA	female	PCAWG	DO5347	N	Y	Y	N
2b02e3ad-4423-491e-993a-561e80dc7bcf	Lymph-BNHL	male	PCAWG	DO27767	N	Y	Y	N
2b142863-b963-4cc9-8f8f-c72503c93390	Bladder-TCC	female	PCAWG	DO496	N	Y	Y	N
2b36ac4b-eed3-4591-8b4f-b44049dfc5ed	Lymph-BNHL	male	PCAWG	DO27799	N	Y	Y	N
2b3837b3-ee29-4a08-848e-1206404da986	Panc-AdenoCA	male	PCAWG	DO49448	N	Y	Y	N
2b40a733-7a63-4bb8-a953-95a4ee28f962	Ovary-AdenoCA	female	PCAWG	DO46388	N	Y	Y	N
2b41746a-95c0-4875-afb5-c6d3d3ad30d9	Eso-AdenoCA	male	PCAWG	DO50343	N	Y	Y	N
2b4feb84-89e4-4c38-8561-5ffab02c8132	Ovary-AdenoCA	female	PCAWG	DO46344	N	Y	Y	N
2b569b88-c622-11e3-bf01-24c6515278c0	Liver-HCC	male	PCAWG	DO45096	N	Y	Y	N
2b6d4d66-7f0b-4bc0-b3d6-171956a937c5	Panc-AdenoCA	female	PCAWG	DO49166	N	Y	Y	N
2b78de4e-4c8b-4adf-a058-3dae797e7881	Uterus-AdenoCA	female	PCAWG	DO40948	N	Y	Y	N
2bd56bba-c623-11e3-bf01-24c6515278c0	Liver-HCC	male	PCAWG	DO48747	N	Y	Y	N
2bd9ccca-3fae-4b66-a762-6f30d6276222	Panc-AdenoCA	male	PCAWG	DO35152	N	Y	Y	N
2bde43e2-fd4e-413e-adc7-c50bca75d358	Lung-AdenoCA	female	PCAWG	DO23744	N	Y	Y	N
2bf5b018-9f19-4fbd-9e1f-7d958aabe5d1	Panc-AdenoCA	female	PCAWG	DO51489	N	Y	Y	N
2bff30d5-be79-4686-8164-7a7d9619d3c0	Liver-HCC	female	PCAWG	DO22896	N	Y	Y	N
2c2e5f87-bd22-4a5e-be71-3bcc2aefaf74	CNS-PiloAstro	female	PCAWG	DO35943	N	Y	Y	N
2c316b7e-6a82-4ba1-9f34-d8bfcf82d41e	Stomach-AdenoCA	male	PCAWG	DO38671	N	Y	Y	N
2c3ada8b-9650-4859-9857-43209c0f7cea	Lymph-BNHL	female	PCAWG	DO27857	N	Y	Y	N
2c48eefe-2a08-47bf-8e4d-cbaab6777150	Panc-AdenoCA	male	PCAWG	DO35222	N	Y	Y	N
2c581a74-7716-4c20-b366-a8e1d9a901f6	Kidney-RCC	male	PCAWG	DO20082	N	Y	Y	N
2c6f1862-bb82-4e7e-9cb3-338bdf022ff4	Breast-AdenoCA	female	PCAWG	DO3140	N	Y	Y	N
2c71d542-1653-4d97-8752-f2fd05c7e75d	CNS-GBM	male	PCAWG	DO13348	N	Y	Y	N
2c9c50ff-01d9-4703-931b-04119178706f	Prost-AdenoCA	male	PCAWG	DO51138	N	Y	Y	N
2c9dc04b-e9ec-4cf1-ab2c-a18edb30dd37	Ovary-AdenoCA	female	PCAWG	DO28089	N	Y	Y	N
2ccd028d-e7e0-4f77-a512-f658a31819a4	Kidney-ChRCC	male	PCAWG	DO220336	N	Y	Y	N
2cdc4cce-0877-4ec1-85f5-20c909912e65	ColoRect-AdenoCA	female	PCAWG	DO9074	N	Y	Y	N
2d0e4b82-c623-11e3-bf01-24c6515278c0	Liver-HCC	male	PCAWG	DO48751	N	Y	Y	N
2da2b745-068d-408c-9163-3b3a78d4aaed	Breast-AdenoCA	female	PCAWG	DO5046	N	Y	Y	N
2dd5eea1-42a1-4e8b-99ac-20399cc7e15c	Thy-AdenoCA	male	PCAWG	DO39306	N	Y	Y	N
2deb8f9a-9e0a-46d1-bcb5-902db3b5c8ac	Kidney-RCC	male	PCAWG	DO44517	N	Y	Y	N
2df02f2b-9f1c-4249-b3b4-b03079cd97d9	ColoRect-AdenoCA	male	PCAWG	DO8264	N	Y	Y	N
2df17728-33e8-45ab-833b-ef68a5482daa	Lymph-CLL	male	PCAWG	DO52724	N	Y	Y	N
2dfe70fd-2650-49c0-b6eb-67df585d063b	Thy-AdenoCA	female	PCAWG	DO39684	N	Y	Y	N
2e0bbaf6-c623-11e3-bf01-24c6515278c0	Liver-HCC	male	PCAWG	DO48753	N	Y	Y	N
2e43e0ca-54ea-482e-acf2-0048d9187a5c	Panc-AdenoCA	male	PCAWG	DO35258	N	Y	Y	N
2e66eb75-097c-4ad8-b2b3-9f5849dfd02f	Stomach-AdenoCA	female	PCAWG	DO38229	N	Y	Y	N
2e69c886-535b-4ff0-9236-abf6799acdbd	Eso-AdenoCA	male	PCAWG	DO50439	N	Y	Y	N
2e76891c-b620-4cc0-9315-6f1217b09b1e	Skin-Melanoma	male	PCAWG	DO220874	N	Y	Y	N
2e8ad1cd-d5d5-4bb4-8bbd-e9bef45088da	Kidney-RCC	male	PCAWG	DO48509	N	Y	Y	N
2ea2294d-fab9-43ae-a222-370487495b06	Prost-AdenoCA	male	PCAWG	DO51057	N	Y	Y	N
2ecd8358-c622-11e3-bf01-24c6515278c0	Liver-HCC	male	PCAWG	DO45097	N	Y	Y	N
2f0a660c-ba3c-49bb-90f7-39b0034cea82	Lymph-BNHL	male	PCAWG	DO27829	N	Y	Y	N
2f149d78-c623-11e3-bf01-24c6515278c0	Liver-HCC	female	PCAWG	DO48757	N	Y	Y	N
2f2eaecc-6509-423f-b63a-8c3bea1ba4a4	Ovary-AdenoCA	female	PCAWG	DO30550	N	Y	Y	N
2f79fe89-9d24-4fbe-ba5b-0ff6c3c4d663	Prost-AdenoCA	male	PCAWG	DO52512	N	Y	Y	N
2fdab641-d73b-4f9a-aa4c-c1944f131a69	CNS-GBM	male	PCAWG	DO12484	N	Y	Y	N
2fdfb06c-0d2f-4e1d-9756-bcb08a7f90af	Panc-AdenoCA	male	PCAWG	DO221546	N	Y	Y	N
2fe2433b-9a55-431f-a869-2b5a63e8e8fc	Lung-SCC	male	PCAWG	DO27067	N	Y	Y	N
301d6ce3-4099-4c1d-8e50-c04b7ce91450	Bladder-TCC	male	PCAWG	DO804	N	Y	Y	N
30376989-7edb-4863-9496-1789eccef8c4	CNS-Medullo	male	PCAWG	DO35721	N	Y	Y	N
304c3e10-583c-421d-ab01-15c937d5014a	Prost-AdenoCA	male	PCAWG	DO51155	N	Y	Y	N
305a5074-5384-45a0-985d-289b178d09f6	Liver-HCC	female	PCAWG	DO22932	N	Y	Y	N
30600994-c1ec-44c9-a620-3f6c617eb928	Skin-Melanoma	male	PCAWG	DO220875	N	Y	Y	N
306ef5bc-97d0-4312-ae0e-343c4e31d869	Prost-AdenoCA	male	PCAWG	DO51143	N	Y	Y	N
309f5324-5608-4f62-b744-5ab268b70927	Lung-AdenoCA	female	PCAWG	DO23687	N	Y	Y	N
30a8f292-c623-11e3-bf01-24c6515278c0	Liver-HCC	male	PCAWG	DO48759	N	Y	Y	N
30b9ab02-60f2-4974-85a9-874f247ae932	Stomach-AdenoCA	female	PCAWG	DO218728	N	Y	Y	N
30dbe353-86d5-40ed-84c2-dbddf7beb17b	Breast-AdenoCA	female	PCAWG	DO2503	N	Y	Y	N
3166f1ae-678d-42ae-9d44-d3d25d6860c7	CNS-Medullo	male	PCAWG	DO48934	N	Y	Y	N
3189bc97-afd8-4daf-80c9-2d78a08228d3	Panc-Endocrine	male	PCAWG	DO52134	N	Y	Y	N
31bc44b9-35ff-43fd-8a01-a834f3b1ce46	Uterus-AdenoCA	female	PCAWG	DO41229	N	Y	Y	N
31bcfd64-c622-11e3-bf01-24c6515278c0	Liver-HCC	male	PCAWG	DO45099	N	Y	Y	N
31c0c8f8-c623-11e3-bf01-24c6515278c0	Liver-HCC	female	PCAWG	DO48760	N	Y	Y	N
31c75873-abb4-4d88-9e2f-07497a6c892d	Panc-AdenoCA	male	PCAWG	DO35082	N	Y	Y	N
31f02f48-44a4-445e-ac3d-e9bf3d8d25a2	ColoRect-AdenoCA	male	PCAWG	DO7822	N	Y	Y	N
31f3ff14-7d74-447c-a5da-9ad8336c3f3f	Eso-AdenoCA	female	PCAWG	DO50315	N	Y	Y	N
3232f77f-b745-4232-a802-6699b6356efd	Kidney-RCC	male	PCAWG	DO46838	N	Y	Y	N
324adcfa-3fba-45b9-99f0-9d41c0c54d79	CNS-Medullo	female	PCAWG	DO35574	N	Y	Y	N
3269608c-5dd7-452a-976a-31ac971aac2f	Cervix-SCC	female	PCAWG	DO48987	N	Y	Y	N
32a63b4f-3baa-4987-ad30-5bd0c0548088	CNS-Medullo	female	PCAWG	DO35541	N	Y	Y	N
32be40fa-c623-11e3-bf01-24c6515278c0	Liver-HCC	male	PCAWG	DO48761	N	Y	Y	N
32d8c373-b5c8-420b-9808-8812b5501649	Prost-AdenoCA	male	PCAWG	DO51066	N	Y	Y	N
32fa6457-c8bd-4d26-8106-925baf13df68	Panc-AdenoCA	female	PCAWG	DO51518	N	Y	Y	N
33061bf5-9b99-4735-a810-f2d5eeef6873	Panc-AdenoCA	male	PCAWG	DO33392	N	Y	Y	N
33070975-0f35-4518-9ffb-4c6170c32534	Panc-AdenoCA	female	PCAWG	DO33160	N	Y	Y	N
335c721a-3653-471f-b0ec-6144fe868c6a	Myeloid-AML	male	PCAWG	DO49531	N	Y	Y	N
33992441-4f34-42f2-ba87-6ddd227f2250	Eso-AdenoCA	female	PCAWG	DO50402	N	Y	Y	N
33a8693c-c623-11e3-bf01-24c6515278c0	Liver-HCC	male	PCAWG	DO50772	N	Y	Y	N
33b7e799-ad10-498f-9948-8ce433311539	Kidney-RCC	male	PCAWG	DO44485	N	Y	Y	N
33b99e90-741d-43f2-804b-75721199a0dc	Panc-Endocrine	female	PCAWG	DO52162	N	Y	Y	N
33bcd589-80db-4a58-8f83-a48cb60e0fda	Panc-AdenoCA	female	PCAWG	DO35148	N	Y	Y	N
33bf46dd-16b3-49c6-80d7-76caf27aa0f4	Kidney-RCC	male	PCAWG	DO46832	N	Y	Y	N
33ea81f2-db2c-4567-bd7b-4cb9aadfef88	Ovary-AdenoCA	female	PCAWG	DO30220	N	Y	Y	N
34030a28-c622-11e3-bf01-24c6515278c0	Liver-HCC	male	PCAWG	DO45101	N	Y	Y	N
3433b1f3-59d1-4ac2-9bbf-e0c4042b4ddc	Skin-Melanoma	male	PCAWG	DO220864	N	Y	Y	N
343fcbc2-f30c-4ffa-a0b3-f5bb21e5e70b	Liver-HCC	female	PCAWG	DO44889	N	Y	Y	N
345a06d6-fa5c-4674-a847-88a6b537cf3c	Kidney-ChRCC	female	PCAWG	DO220535	N	Y	Y	N
34739bd6-b3be-441d-8cdb-e4233bf14080	Kidney-ChRCC	male	PCAWG	DO220351	N	Y	Y	N
34881c6b-f59f-42c0-9f29-9c5c47262ae6	Lung-SCC	male	PCAWG	DO26427	N	Y	Y	N
34a445c2-1eb4-4a9f-8838-cddc2f82aae4	Stomach-AdenoCA	male	PCAWG	DO218088	N	Y	Y	N
34ab4c57-5240-4af7-a329-a5ab55934fd4	Kidney-RCC	female	PCAWG	DO46893	N	Y	Y	N
34b0c838-bf6c-4d0f-8cd2-d2928adbb539	CNS-Medullo	male	PCAWG	DO48937	N	Y	Y	N
34c24482-c623-11e3-bf01-24c6515278c0	Liver-HCC	female	PCAWG	DO50774	N	Y	Y	N
34d7b6cc-cfcf-4178-b075-f4d129ab18f7	Head-SCC	male	PCAWG	DO218012	N	Y	Y	N
351db483-a70e-496d-b70a-7449875121ee	Skin-Melanoma	female	PCAWG	DO220869	N	Y	Y	N
352fbbb4-88a5-4354-b1fa-3a01da3fbfa7	Liver-HCC	male	PCAWG	DO219580	N	Y	Y	N
35553150-e4ef-4539-b220-259f2d634bd7	Prost-AdenoCA	male	PCAWG	DO51127	N	Y	Y	N
3585e133-b3c1-4d90-b5f2-2b867e0ae0ec	Breast-AdenoCA	female	PCAWG	DO4766	N	Y	Y	N
35a74e53-16ff-4764-8397-6a9b02dfe733	Skin-Melanoma	female	PCAWG	DO220844	N	Y	Y	N
35b951c0-edb0-47c4-9076-ede346ea7cb1	CNS-Medullo	female	PCAWG	DO48911	N	Y	Y	N
35c797fd-ca81-4cef-b6c4-7e3776f661b3	SoftTissue-Liposarc	female	PCAWG	DO219954	N	Y	Y	N
35cca3b8-c623-11e3-bf01-24c6515278c0	Liver-HCC	male	PCAWG	DO50776	N	Y	Y	N
35ceba07-0759-4fbe-b076-af821a528cf0	Ovary-AdenoCA	female	PCAWG	DO30970	N	Y	Y	N
35dc84c1-476c-4d48-ae23-622bf6e043ac	Eso-AdenoCA	male	PCAWG	DO50316	N	Y	Y	N
35e33a7a-c622-11e3-bf01-24c6515278c0	Liver-HCC	male	PCAWG	DO45103	N	Y	Y	N
35eb6ecf-9514-4416-94b1-02200c0a1571	Eso-AdenoCA	male	PCAWG	DO50331	N	Y	Y	N
35f82a33-bde2-47e2-8aba-ff1fd5920219	Liver-HCC	male	PCAWG	DO45064	N	Y	Y	N
36160be6-368f-4cdb-b1ee-9ed5b64462fa	CNS-PiloAstro	male	PCAWG	DO36155	N	Y	Y	N
363d3a59-dce3-408d-a736-5c29ba9f9b6d	CNS-PiloAstro	female	PCAWG	DO35919	N	Y	Y	N
36680797-36de-413d-b2a1-8804ac1705e9	Eso-AdenoCA	male	PCAWG	DO50436	N	Y	Y	N
367fdef3-d7af-4996-932f-cc5087e843dc	Lymph-CLL	male	PCAWG	DO6504	N	Y	Y	N
368e592d-260c-4f58-81c4-a9f1e6177a4b	Panc-AdenoCA	female	PCAWG	DO51549	N	Y	Y	N
36962459-e81f-4b8c-a08d-df60ef3283a3	Prost-AdenoCA	male	PCAWG	DO51139	N	Y	Y	N
369c06f2-8904-49cb-99d1-dd297ed0cd0c	Lung-SCC	male	PCAWG	DO26434	N	Y	Y	N
36d1a85e-a09b-4537-86e0-eaf1eb03aed8	Breast-AdenoCA	female	PCAWG	DO4359	N	Y	Y	N
36d9c1aa-c623-11e3-bf01-24c6515278c0	Liver-HCC	male	PCAWG	DO50778	N	Y	Y	N
36e1d9cc-32ec-4a0a-8fb1-c46f058a6fb8	Liver-HCC	female	PCAWG	DO22970	N	Y	Y	N
371235d9-55b8-40a7-8cd6-baa7c2ad0493	Eso-AdenoCA	male	PCAWG	DO50437	N	Y	Y	N
3728982b-4547-4249-bd42-72a91d3fda8c	Panc-Endocrine	female	PCAWG	DO46771	N	Y	Y	N
374cbd87-428e-4509-85c1-b7d3302c30a0	CNS-GBM	male	PCAWG	DO11782	N	Y	Y	N
37c913e6-9ce5-4338-8849-b5bf7862d36a	CNS-Medullo	female	PCAWG	DO35569	N	Y	Y	N
37d0cf1b-1743-4852-8073-372b16b5c17d	Lung-AdenoCA	male	PCAWG	DO23942	N	Y	Y	N
37e5d47b-851b-47de-ba6a-fd2835644011	Stomach-AdenoCA	male	PCAWG	DO222276	N	Y	Y	N
380593d8-c623-11e3-bf01-24c6515278c0	Liver-HCC	male	PCAWG	DO50780	N	Y	Y	N
384ef419-ee94-4563-9237-236fddeb4b64	Eso-AdenoCA	male	PCAWG	DO50349	N	Y	Y	N
3869ff3f-21b9-4817-8ff4-83c6fc75ab11	Skin-Melanoma	male	PCAWG	DO37425	N	Y	Y	N
387c6519-6529-4074-a5ab-00f8052a5732	Lung-SCC	male	PCAWG	DO26540	N	Y	Y	N
388a8875-c3f5-494e-8456-28be8d3626e1	Stomach-AdenoCA	female	PCAWG	DO38663	N	Y	Y	N
38d8e626-c622-11e3-bf01-24c6515278c0	Liver-HCC	male	PCAWG	DO45105	N	Y	Y	N
3914c02e-44ad-4c96-8464-61aa95b42c49	CNS-GBM	male	PCAWG	DO11794	N	Y	Y	N
391a949d-217a-472c-a6d4-80e548039684	CNS-Medullo	male	PCAWG	DO48935	N	Y	Y	N
3933c60d-73d6-4f74-ae02-fd545fc1f092	Panc-AdenoCA	male	PCAWG	DO51541	N	Y	Y	N
3935af50-d992-4430-9909-e688347aead9	CNS-PiloAstro	female	PCAWG	DO35874	N	Y	Y	N
39458b0e-c623-11e3-bf01-24c6515278c0	Biliary-AdenoCA	male	PCAWG	DO45285	N	Y	Y	N
39520be3-a2af-4189-acf4-9d239363333a	CNS-GBM	male	PCAWG	DO11382	N	Y	Y	N
39a5d94d-e8c8-4057-be96-362ffbafb94d	Lymph-CLL	male	PCAWG	DO7024	N	Y	Y	N
39aee9fc-fa27-4b71-b9e8-43ff34bd3930	Prost-AdenoCA	male	PCAWG	DO51052	N	Y	Y	N
39c476fd-273b-4136-874c-53352f1be008	Skin-Melanoma	male	PCAWG	DO220883	N	Y	Y	N
39c55051-e1bc-4081-962a-17205645de45	Kidney-RCC	male	PCAWG	DO18839	N	Y	Y	N
39c6c3b3-4683-4d11-984c-ed589188da65	Panc-AdenoCA	female	PCAWG	DO51527	N	Y	Y	N
39d38c06-3779-4ca4-b103-1d096f93dae8	Panc-AdenoCA	female	PCAWG	DO51532	N	Y	Y	N
39e32615-0160-4f13-b330-50748f5d87ed	Prost-AdenoCA	male	PCAWG	DO10813	N	Y	Y	N
3a18aa52-b6e2-4d03-ad05-ef99d653f0e0	Eso-AdenoCA	male	PCAWG	DO50395	N	Y	Y	N
3a49a936-c623-11e3-bf01-24c6515278c0	Liver-HCC	male	PCAWG	DO50783	N	Y	Y	N
3a551616-4840-4111-a8c5-b4aa773d82c2	Eso-AdenoCA	male	PCAWG	DO50392	N	Y	Y	N
3a5eaed6-fcfd-437a-b61c-fd3725c64717	Ovary-AdenoCA	female	PCAWG	DO28024	N	Y	Y	N
3a6bce45-0431-49d8-82df-b1d9a738e5a6	Ovary-AdenoCA	female	PCAWG	DO46576	N	Y	Y	N
3a81f733-b3a3-4578-b925-a663612bc92c	CNS-Oligo	female	PCAWG	DO22490	N	Y	Y	N
3ace181a-23bd-424e-a87e-e0c01a2a2cb8	Kidney-ChRCC	male	PCAWG	DO220352	N	Y	Y	N
3ad44032-01fb-4f84-b880-f01bb13a4359	Panc-Endocrine	female	PCAWG	DO52152	N	Y	Y	N
3ae3ce4a-54ec-4c3b-83f2-845696ea0fa1	Panc-Endocrine	male	PCAWG	DO51177	N	Y	Y	N
3afae3fb-2d87-4724-a589-d31cce1f4c28	Kidney-RCC	male	PCAWG	DO47234	N	Y	Y	N
3afb3f57-545a-4ed5-9461-2fcb28d89399	Kidney-RCC	male	PCAWG	DO47162	N	Y	Y	N
3b02a7a7-e5bc-4e77-b691-521603630b00	Liver-HCC	male	PCAWG	DO45057	N	Y	Y	N
3b20d548-2a7d-4031-85a1-425ca7201d7a	Lung-AdenoCA	female	PCAWG	DO25797	N	Y	Y	N
3b41cb48-c623-11e3-bf01-24c6515278c0	Liver-HCC	male	PCAWG	DO50785	N	Y	Y	N
3b4ff158-c6d8-4a26-9568-0634ddb4a609	CNS-PiloAstro	female	PCAWG	DO36171	N	Y	Y	N
3b526846-72d6-4e10-b7cd-8cdb45a92a1c	Panc-AdenoCA	female	PCAWG	DO34736	N	Y	Y	N
3b55c58d-f95a-4a1d-9aa1-8d2c026656a9	Lymph-BNHL	female	PCAWG	DO52690	N	Y	Y	N
3b590d75-ccfb-4da8-a2e9-10fb07e02cea	Eso-AdenoCA	male	PCAWG	DO50374	N	Y	Y	N
3b7810f7-f8ff-4d62-b766-3ba06170194c	Kidney-RCC	male	PCAWG	DO46877	N	Y	Y	N
3bacc189-01b8-46cc-a442-f393c0f428c6	Liver-HCC	female	PCAWG	DO22860	N	Y	Y	N
3baecfba-6977-4374-8bc9-22240abad9b5	CNS-PiloAstro	female	PCAWG	DO36083	N	Y	Y	N
3bb25b72-ceb1-4169-891e-339f22cb0f03	Panc-Endocrine	male	PCAWG	DO48581	N	Y	Y	N
3bb4c27b-4d0d-4d13-b910-41a9ebf95880	Eso-AdenoCA	female	PCAWG	DO10839	N	Y	Y	N
3bfbc33d-804b-4bb3-97ac-97563d77b13d	Panc-AdenoCA	female	PCAWG	DO33376	N	Y	Y	N
3c019b2f-52ec-40a8-99b5-98c1423ce627	ColoRect-AdenoCA	male	PCAWG	DO9700	N	Y	Y	N
3c2b1509-1eb9-4b79-9569-57810f291499	Ovary-AdenoCA	female	PCAWG	DO46568	N	Y	Y	N
3c30b10e-c623-11e3-bf01-24c6515278c0	Liver-HCC	male	PCAWG	DO50787	N	Y	Y	N
3c78970e-c622-11e3-bf01-24c6515278c0	Liver-HCC	female	PCAWG	DO45107	N	Y	Y	N
3c86ba21-7b11-4ec7-9d20-a2325197c676	Panc-AdenoCA	male	PCAWG	DO33042	N	Y	Y	N
3c92c0e9-68e0-4354-8ed1-b6506878145d	Prost-AdenoCA	male	PCAWG	DO10817	N	Y	Y	N
3c963890-6e79-4b16-a4aa-bac04938b4d7	SoftTissue-Liposarc	male	PCAWG	DO219972	N	Y	Y	N
3d400522-c623-11e3-bf01-24c6515278c0	Liver-HCC	female	PCAWG	DO50789	N	Y	Y	N
3d477ac1-3bdf-4410-9594-1a3a1412c6ae	CNS-Oligo	male	PCAWG	DO22356	N	Y	Y	N
3da169e8-844a-4eee-b794-a2eb81db779a	Eso-AdenoCA	male	PCAWG	DO50372	N	Y	Y	N
3db3b7b1-da1d-4b9c-a92a-c60fecf4328c	Stomach-AdenoCA	male	PCAWG	DO38571	N	Y	Y	N
3db6e6cc-1a06-49b9-834e-b6611cde4c4b	SoftTissue-Liposarc	male	PCAWG	DO219960	N	Y	Y	N
3de261ea-6478-4f96-8ca1-30be130e945f	Lymph-CLL	male	PCAWG	DO6430	N	Y	Y	N
3e012b50-06d1-4120-971b-5e54139b00ee	Lymph-BNHL	female	PCAWG	DO27851	N	Y	Y	N
3e1180a5-149c-4e6c-9a29-696e3ba567e3	CNS-Medullo	female	PCAWG	DO48891	N	Y	Y	N
3e2a85d0-c622-11e3-bf01-24c6515278c0	Liver-HCC	male	PCAWG	DO45109	N	Y	Y	N
3e4d0e50-8cf4-4eb0-a00a-ccf0484ecc2f	Panc-AdenoCA	male	PCAWG	DO33984	N	Y	Y	N
3e604a1c-b95f-44ff-9723-e2fac845da3b	Head-SCC	male	PCAWG	DO14250	N	Y	Y	N
3e68233a-c623-11e3-bf01-24c6515278c0	Liver-HCC	female	PCAWG	DO50791	N	Y	Y	N
3e6a17f9-c249-41b6-ba49-55aaa39d21c5	Eso-AdenoCA	male	PCAWG	DO50355	N	Y	Y	N
3e7a30e6-2202-40bd-bfc1-0383604050da	Prost-AdenoCA	male	PCAWG	DO10829	N	Y	Y	N
3e7ccab5-5b1d-4147-b907-77cab8f0837e	Lymph-BNHL	female	PCAWG	DO52652	N	Y	Y	N
3e86e68b-d083-4450-b056-4cd0f8d4a084	Prost-AdenoCA	male	PCAWG	DO51131	N	Y	Y	N
3e8a2c90-e747-4a22-bc9e-0b062479fec2	Lymph-CLL	male	PCAWG	DO52701	N	Y	Y	N
3e94aa64-7dd3-4d63-a5de-b4050d3dfafa	Lymph-BNHL	female	PCAWG	DO27859	N	Y	Y	N
3ed783cf-2248-44a1-a2a2-d6b6519b91ef	Panc-AdenoCA	male	PCAWG	DO51495	N	Y	Y	N
3ee54a3c-69ba-479a-b1fe-79917e1b6dd5	Lymph-CLL	male	PCAWG	DO52719	N	Y	Y	N
3f039593-91d1-43cb-a06b-41e92f7e8d20	Thy-AdenoCA	male	PCAWG	DO39841	N	Y	Y	N
3f2ecbcd-5c9e-4d57-8aa5-962e2e86a83c	Skin-Melanoma	female	PCAWG	DO37439	N	Y	Y	N
3f3aff50-d71b-44af-85d4-f81e813ea420	CNS-Medullo	male	PCAWG	DO35543	N	Y	Y	N
3f72f750-5666-44e7-acaf-a912d89475be	Lymph-CLL	male	PCAWG	DO6394	N	Y	Y	N
3f98d326-5676-4257-9af8-0a5f5d3c2527	Skin-Melanoma	male	PCAWG	DO51251	N	Y	Y	N
3faeb03e-c622-11e3-bf01-24c6515278c0	Liver-HCC	male	PCAWG	DO45111	N	Y	Y	N
3fb8f017-576f-4901-b8bf-3a58e5d43de3	Panc-AdenoCA	female	PCAWG	DO35138	N	Y	Y	N
3fba4880-cb7b-4ac5-ab5f-728614faa1ea	Panc-AdenoCA	male	PCAWG	DO49466	N	Y	Y	N
3feac02a-c99f-4dd9-9eff-e4f5e87f7dc5	Kidney-RCC	male	PCAWG	DO19733	N	Y	Y	N
4019c219-c51e-479f-8a9d-cfa6816ed696	ColoRect-AdenoCA	male	PCAWG	DO9226	N	Y	Y	N
40378b7a-a65d-4510-aaba-a34c4058fac7	Panc-AdenoCA	male	PCAWG	DO49424	N	Y	Y	N
408ed640-75f6-4346-bdd0-3b93c51adae5	SoftTissue-Leiomyo	male	PCAWG	DO220118	N	Y	Y	N
40b1e928-c623-11e3-bf01-24c6515278c0	Liver-HCC	male	PCAWG	DO50793	N	Y	Y	N
41027c0b-85af-4c78-bba0-0da63cd75fa9	Prost-AdenoCA	male	PCAWG	DO51085	N	Y	Y	N
41840dc1-5ea2-4f01-a0d4-8b65add641c8	Liver-HCC	female	PCAWG	DO22884	N	Y	Y	N
418a3dec-96ff-4719-becb-e1a8260cce2f	Bladder-TCC	male	PCAWG	DO639	N	Y	Y	N
418e916b-7a4e-4fab-8616-15dcec4d79f8	Breast-AdenoCA	female	PCAWG	DO1392	N	Y	Y	N
41a7b031-d928-4a1f-891b-82fb3f6d548f	Skin-Melanoma	male	PCAWG	DO37474	N	Y	Y	N
41c565a9-d44a-447f-85c0-98f23bfee1b3	Prost-AdenoCA	male	PCAWG	DO52504	N	Y	Y	N
41d50a3c-49fc-4d8a-9c25-bbbcd3a5da6f	CNS-GBM	male	PCAWG	DO12034	N	Y	Y	N
41dba8d1-8aad-474c-a82b-20b28ab818bd	Lymph-BNHL	female	PCAWG	DO27809	N	Y	Y	N
41de507a-c623-11e3-bf01-24c6515278c0	Liver-HCC	male	PCAWG	DO50796	N	Y	Y	N
41f140b8-72b9-4ae3-8b25-6144d9f94d0f	Breast-AdenoCA	female	PCAWG	DO5249	N	Y	Y	N
42465bbd-289b-4e96-98fe-76809c5e1520	Ovary-AdenoCA	female	PCAWG	DO46354	N	Y	Y	N
4255582e-c622-11e3-bf01-24c6515278c0	Liver-HCC	male	PCAWG	DO45113	N	Y	Y	N
42629ae0-9410-4fac-8df1-2c276467deb5	Eso-AdenoCA	male	PCAWG	DO50447	N	Y	Y	N
4283773c-c04b-4f33-a398-f3566f6d293a	Eso-AdenoCA	male	PCAWG	DO50320	N	Y	Y	N
428c100f-d7d0-4860-a8fc-2bae6a4bba95	ColoRect-AdenoCA	male	PCAWG	DO36386	N	Y	Y	N
429aad6f-816d-4739-baa3-b0ebf2fcd501	Stomach-AdenoCA	male	PCAWG	DO48040	N	Y	Y	N
42a548f0-d86a-4273-8bda-be0fe6a53b20	Prost-AdenoCA	male	PCAWG	DO51078	N	Y	Y	N
42af8f74-fd4b-486d-bc11-db53cc471d62	Ovary-AdenoCA	female	PCAWG	DO31150	N	Y	Y	N
42d20028-0ddc-4dac-9f05-d674f8915f21	ColoRect-AdenoCA	male	PCAWG	DO8360	N	Y	Y	N
42de1441-6f3c-4b4d-b8b8-ad91e4b1dbe2	Uterus-AdenoCA	female	PCAWG	DO43514	N	Y	Y	N
42e92d78-c623-11e3-bf01-24c6515278c0	Liver-HCC	male	PCAWG	DO50798	N	Y	Y	N
42f00950-09c9-461a-8423-d5b04a96af10	Panc-AdenoCA	female	PCAWG	DO51472	N	Y	Y	N
42f88b95-fa12-47c7-93f1-cf72f207291c	Kidney-RCC	male	PCAWG	DO20867	N	Y	Y	N
43206cb7-787d-4f68-8019-55e8585c4b4d	Liver-HCC	male	PCAWG	DO45073	N	Y	Y	N
436af904-65b2-4196-ad8c-a4e98081ee41	CNS-Medullo	male	PCAWG	DO35733	N	Y	Y	N
43aa4123-0fe2-4071-8a81-cbdd0410b917	Lung-SCC	male	PCAWG	DO26459	N	Y	Y	N
43b675e0-22e0-42d6-a060-afc93e22ac95	Prost-AdenoCA	male	PCAWG	DO51114	N	Y	Y	N
43be43cb-a367-4a74-94e4-973acafcf576	Cervix-SCC	female	PCAWG	DO49009	N	Y	Y	N
43bf37e0-3dbc-4360-818c-fc1356d77495	CNS-PiloAstro	male	PCAWG	DO36003	N	Y	Y	N
43d630aa-3890-401c-bf56-e3a9f325734f	Lymph-CLL	female	PCAWG	DO6438	N	Y	Y	N
43dadc68-c623-11e3-bf01-24c6515278c0	Liver-HCC	female	PCAWG	DO50799	N	Y	Y	N
43f7a2e0-fec9-4e43-872d-18c6c946fa17	Breast-AdenoCA	female	PCAWG	DO1301	N	Y	Y	N
44083f54-0953-48e3-a704-11ad0988ad2e	Prost-AdenoCA	male	PCAWG	DO51075	N	Y	Y	N
441d2f21-b448-4fc8-8c54-9b85aca56237	Panc-AdenoCA	female	PCAWG	DO35126	N	Y	Y	N
44406493-37f4-48c7-961b-8714be50773a	Panc-Endocrine	male	PCAWG	DO48545	N	Y	Y	N
446437de-c622-11e3-bf01-24c6515278c0	Liver-HCC	male	PCAWG	DO45115	N	Y	Y	N
448af8b4-e071-48b0-a65b-b4ad17afdc0c	Lung-SCC	female	PCAWG	DO26553	N	Y	Y	N
448fe471-3f4e-4dc8-a4e0-6f147dc93abe	Bladder-TCC	male	PCAWG	DO477	N	Y	Y	N
44e4f08a-c623-11e3-bf01-24c6515278c0	Liver-HCC	male	PCAWG	DO50800	N	Y	Y	N
44eebc04-c027-45ae-beca-c4012b494f29	Ovary-AdenoCA	female	PCAWG	DO29760	N	Y	Y	N
4508ce0a-5a2e-4502-98e9-2fd76c4eebef	Prost-AdenoCA	male	PCAWG	DO52503	N	Y	Y	N
450e8eba-a3a9-4dcb-b423-e33dfcd5c34e	Skin-Melanoma	male	PCAWG	DO37527	N	Y	Y	N
45348eff-4b09-4776-825e-b18de9dba937	Kidney-RCC	male	PCAWG	DO46873	N	Y	Y	N
45614404-2149-4468-848c-0796e3757d62	CNS-Medullo	female	PCAWG	DO35618	N	Y	Y	N
45a7949d-e63f-4956-866c-df51257032de	Bladder-TCC	male	PCAWG	DO561	N	Y	Y	N
45aedf22-c622-11e3-bf01-24c6515278c0	Liver-HCC	female	PCAWG	DO45117	N	Y	Y	N
45d0ccb2-641f-4348-b3a8-61f4113cd85b	Prost-AdenoCA	male	PCAWG	DO51068	N	Y	Y	N
45e16b70-c3ec-493e-86d1-505ffdf5056c	Lung-SCC	male	PCAWG	DO27747	N	Y	Y	N
460f7427-ebcf-404b-9e9e-e0278d0bca95	Uterus-AdenoCA	female	PCAWG	DO43610	N	Y	Y	N
461df2ae-fcf1-4b93-be0a-c14954fe7c42	Lymph-BNHL	female	PCAWG	DO52672	N	Y	Y	N
4624fd20-e2ad-4826-b606-a694b04e1076	Liver-HCC	male	PCAWG	DO22866	N	Y	Y	N
463bf060-8ba6-4a73-8173-172025f7b527	Liver-HCC	male	PCAWG	DO22854	N	Y	Y	N
4652ae03-b096-42d0-bdfa-3f6281d4f023	Panc-AdenoCA	female	PCAWG	DO35236	N	Y	Y	N
46693a2b-5105-4770-a9e1-031dfedeb694	Lung-AdenoCA	male	PCAWG	DO25010	N	Y	Y	N
4679f37a-4f09-449b-a1d8-1f02847996da	Ovary-AdenoCA	female	PCAWG	DO46561	N	Y	Y	N
467ef778-f481-44f3-9768-b9900252d2ba	Breast-AdenoCA	female	PCAWG	DO5312	N	Y	Y	N
468083cb-95c3-47c1-9d96-79bcf7bf3f26	Liver-HCC	male	PCAWG	DO44832	N	Y	Y	N
469eddf2-6e02-46bf-820f-6296a2b776e2	Head-SCC	male	PCAWG	DO218034	N	Y	Y	N
46d35b82-e1b7-4d35-be5e-3a70fd47e421	Head-SCC	female	PCAWG	DO14678	N	Y	Y	N
46e166fe-3b20-49ad-98db-42c854c61c93	Panc-AdenoCA	female	PCAWG	DO51470	N	Y	Y	N
46e503ae-461d-443a-869b-f261c5570de1	CNS-PiloAstro	female	PCAWG	DO35967	N	Y	Y	N
46f19b5c-3eba-4b23-a1ab-9748090ca4e5	Ovary-AdenoCA	female	PCAWG	DO32237	N	Y	Y	N
47050918-c623-11e3-bf01-24c6515278c0	Liver-HCC	male	PCAWG	DO50802	N	Y	Y	N
4729fe4b-c1ac-489b-a67e-91e5c5e3ff8c	Kidney-ChRCC	male	PCAWG	DO220334	N	Y	Y	N
47312f61-5ef4-4f25-9320-8fbb4758790e	Breast-AdenoCA	female	PCAWG	DO2694	N	Y	Y	N
473fe833-fcc6-485e-93d2-95e662c3ef53	Thy-AdenoCA	female	PCAWG	DO39084	N	Y	Y	N
475bca00-9089-4f50-8638-4e5e8aca6dcd	Prost-AdenoCA	male	PCAWG	DO46793	N	Y	Y	N
47874ff4-0b1c-4a31-9192-2a10e93ce9a1	Eso-AdenoCA	female	PCAWG	DO50314	N	Y	Y	N
47b5d831-5287-4f62-b17a-6e5eff2e4184	Breast-LobularCA	female	PCAWG	DO1537	N	Y	Y	N
47d77750-c622-11e3-bf01-24c6515278c0	Liver-HCC	male	PCAWG	DO45119	N	Y	Y	N
47e5ff56-9534-4fcf-a593-33027e877f93	Liver-HCC	male	PCAWG	DO22953	N	Y	Y	N
4808f9e1-452d-45eb-9b87-2f87c67d3452	Lymph-CLL	male	PCAWG	DO6934	N	Y	Y	N
4838b5a9-968c-4178-bffb-3fafe1f6dc09	Bladder-TCC	female	PCAWG	DO555	N	Y	Y	N
483bb781-0179-42e1-bf9c-487b240769b8	Kidney-RCC	female	PCAWG	DO44465	N	Y	Y	N
484a41c8-fcaf-488d-97dc-bfe6a4b88a95	Liver-HCC	female	PCAWG	DO23023	N	Y	Y	N
4853fd17-7214-4f0c-984b-1be0346ca4ab	CNS-Oligo	female	PCAWG	DO22117	N	Y	Y	N
48624a82-c623-11e3-bf01-24c6515278c0	Liver-HCC	female	PCAWG	DO50803	N	Y	Y	N
48a0da38-8147-40fe-b683-3f070413a792	Eso-AdenoCA	male	PCAWG	DO50412	N	Y	Y	N
48b15122-b1e9-4c30-8fc5-70a07686779a	Panc-Endocrine	male	PCAWG	DO51178	N	Y	Y	N
48c33a30-557b-4ecf-8066-5b4b068b5e3a	Prost-AdenoCA	male	PCAWG	DO51106	N	Y	Y	N
48f68f73-3ac0-44ac-ba12-b8889fcb7f38	Lung-SCC	male	PCAWG	DO26692	N	Y	Y	N
48fadd0f-6561-4294-bff4-d5e4f7dfe79f	CNS-Medullo	female	PCAWG	DO48946	N	Y	Y	N
4904d56f-0fe7-4482-8f6d-9e54d261f399	Liver-HCC	male	PCAWG	DO44919	N	Y	Y	N
492694a7-bb41-4128-a909-c424e7fc0c9e	CNS-Medullo	male	PCAWG	DO35704	N	Y	Y	N
492b4e58-12e2-47b2-bd47-28f8607072fa	ColoRect-AdenoCA	female	PCAWG	DO44092	N	Y	Y	N
493e7008-551c-4c0e-b567-a0f31868629e	Uterus-AdenoCA	female	PCAWG	DO43859	N	Y	Y	N
494701ce-05d4-440b-a65e-d925902b9d42	Kidney-RCC	female	PCAWG	DO47165	N	Y	Y	N
49795e42-c623-11e3-bf01-24c6515278c0	Liver-HCC	male	PCAWG	DO50804	N	Y	Y	N
498ecf81-921d-4df9-a6a4-a625f484e823	Stomach-AdenoCA	male	PCAWG	DO222275	N	Y	Y	N
49900a43-d42e-4052-a8cb-1563b82ad0a0	CNS-PiloAstro	male	PCAWG	DO35907	N	Y	Y	N
49ad3c8d-88cd-43cd-a273-1623fe2aec0b	Kidney-RCC	male	PCAWG	DO46889	N	Y	Y	N
49b26ab5-2ca9-49b1-ae83-573fa41af2cd	CNS-PiloAstro	female	PCAWG	DO36123	N	Y	Y	N
49dec0c2-8e75-4f44-a253-82b2ea605890	Lung-AdenoCA	male	PCAWG	DO25622	N	Y	Y	N
49fa7e44-c86f-4b1f-8849-e5fe5b9de734	CNS-Medullo	female	PCAWG	DO48906	N	Y	Y	N
4a1ad661-f6ae-44e8-b50b-72ff658ff22b	CNS-GBM	female	PCAWG	DO12070	N	Y	Y	N
4a35b01f-5e19-4673-abea-d87fd1d605d0	CNS-PiloAstro	male	PCAWG	DO35994	N	Y	Y	N
4a4309b0-2aca-4d6a-ac50-039b28406bba	Lymph-BNHL	male	PCAWG	DO27849	N	Y	Y	N
4a4e0397-8702-46ef-aaa8-3980f03a40bf	Panc-AdenoCA	female	PCAWG	DO51521	N	Y	Y	N
4a698352-25e6-4137-bef8-b6520d5b1b95	CNS-Medullo	male	PCAWG	DO48948	N	Y	Y	N
4a703d3e-c623-11e3-bf01-24c6515278c0	Liver-HCC	male	PCAWG	DO50805	N	Y	Y	N
4a88981e-e409-440f-9bf0-71ca1bab8b4e	Panc-AdenoCA	female	PCAWG	DO51534	N	Y	Y	N
4aa7eabc-0419-4897-b7af-5dcccfd6ac2f	Panc-AdenoCA	female	PCAWG	DO51476	N	Y	Y	N
4adc846a-42cb-4ebd-a954-e31eb29d7572	Lymph-BNHL	male	PCAWG	DO52684	N	Y	Y	N
4b44b313-6f74-4233-bec4-7e41c91c77f1	Prost-AdenoCA	male	PCAWG	DO10811	N	Y	Y	N
4b5d9d8c-ff95-45f4-9287-2804e8a98ade	Panc-Endocrine	male	PCAWG	DO46759	N	Y	Y	N
4b7a704b-e516-4275-be11-45cc935237e2	Lymph-CLL	male	PCAWG	DO6354	N	Y	Y	N
4b8943be-c623-11e3-bf01-24c6515278c0	Liver-HCC	male	PCAWG	DO50806	N	Y	Y	N
4b8c6b0c-0d0c-4834-a2f3-691e0919b902	Lymph-CLL	male	PCAWG	DO52698	N	Y	Y	N
4b91ece6-c9b2-4889-b18c-c63eb58eb061	Lymph-CLL	female	PCAWG	DO6549	N	Y	Y	N
4bae2f08-da75-4991-acb8-5ba9912f9131	Thy-AdenoCA	female	PCAWG	DO48103	N	Y	Y	N
4c027164-12de-456f-b933-6bc91f70b46f	Panc-AdenoCA	male	PCAWG	DO49478	N	Y	Y	N
4c183106-c622-11e3-bf01-24c6515278c0	Liver-HCC	male	PCAWG	DO45121	N	Y	Y	N
4c2ad4a0-5d57-4e27-9f35-058b2f205f50	Lung-SCC	female	PCAWG	DO27120	N	Y	Y	N
4c3840df-9824-40db-879e-6d24adc8c155	Lung-SCC	female	PCAWG	DO26563	N	Y	Y	N
4c3eda94-56f4-46d3-8c88-50d476e773f6	Liver-HCC	male	PCAWG	DO22998	N	Y	Y	N
4c3f733d-5fd5-4f67-af5f-8c36c5b37be2	CNS-Medullo	male	PCAWG	DO35559	N	Y	Y	N
4c4aa1b1-fda3-4c5b-b588-68aa727500ad	Panc-AdenoCA	female	PCAWG	DO51543	N	Y	Y	N
4c5228b5-bf31-4abd-a47c-d088e16dba13	Prost-AdenoCA	male	PCAWG	DO51103	N	Y	Y	N
4c59fb2d-21b6-4b09-8174-6102de736e4d	SoftTissue-Liposarc	male	PCAWG	DO219951	N	Y	Y	N
4c8afa82-c623-11e3-bf01-24c6515278c0	Liver-HCC	male	PCAWG	DO50807	N	Y	Y	N
4cbe411b-b05e-46bd-bea8-126289a0866c	Panc-AdenoCA	female	PCAWG	DO49090	N	Y	Y	N
4ceeb025-2f16-4f80-b9b4-0151346349c6	Myeloid-AML	male	PCAWG	DO49536	N	Y	Y	N
4cfb0aee-6661-478a-8694-9d8ba15e46b7	ColoRect-AdenoCA	female	PCAWG	DO219106	N	Y	Y	N
4cff8590-559e-4204-8635-96e11bfeda68	Liver-HCC	male	PCAWG	DO44883	N	Y	Y	N
4d121008-0987-4142-a2b8-7dac58f3110a	CNS-Medullo	male	PCAWG	DO35551	N	Y	Y	N
4d1a4587-adb4-4a65-943e-f19efe8de142	Lymph-BNHL	male	PCAWG	DO27763	N	Y	Y	N
4d409156-3a36-4c63-9ad6-b6af34f27b06	Breast-AdenoCA	female	PCAWG	DO4036	N	Y	Y	N
4d4eff82-ede0-47f1-b49a-ada025952114	SoftTissue-Leiomyo	female	PCAWG	DO220140	N	Y	Y	N
4d690424-b015-46ae-885d-aa6d9031f66f	CNS-Medullo	male	PCAWG	DO48896	N	Y	Y	N
4d6bb438-86f0-4414-962f-2b1cebee4524	CNS-Medullo	male	PCAWG	DO35539	N	Y	Y	N
4d72d06d-b6af-4294-9eef-6e61e067761f	Lymph-BNHL	male	PCAWG	DO27803	N	Y	Y	N
4d7f2c74-862b-4aad-98e1-fa831f14a905	CNS-GBM	male	PCAWG	DO12352	N	Y	Y	N
4daa2708-d0db-40fe-a07a-763f003adcae	CNS-Medullo	female	PCAWG	DO35538	N	Y	Y	N
4dac9498-c623-11e3-bf01-24c6515278c0	Liver-HCC	male	PCAWG	DO50808	N	Y	Y	N
4db9e471-0068-4ec6-9bcb-33ef5fdec33e	Panc-AdenoCA	female	PCAWG	DO32976	N	Y	Y	N
4dc9b032-7f7b-486d-a12b-8461af89501d	Stomach-AdenoCA	male	PCAWG	DO218282	N	Y	Y	N
4de7441f-a609-4a75-9fe7-17a647079ac1	Lymph-BNHL	male	PCAWG	DO52668	N	Y	Y	N
4e7cdeda-6dc1-4f17-b853-72a68e5aa7e1	Lymph-BNHL	female	PCAWG	DO52692	N	Y	Y	N
4e7e6e1f-c648-446f-bdf6-0b1fcc6dfa83	Lymph-BNHL	female	PCAWG	DO52693	N	Y	Y	N
4e8396f7-9506-4401-96b6-bb2e89557d59	Skin-Melanoma	male	PCAWG	DO220866	N	Y	Y	N
4e84eed6-82a8-4e91-b0fd-61ec6ef69ce9	Breast-AdenoCA	female	PCAWG	DO2719	N	Y	Y	N
4e913899-eeb8-4630-ba9d-41a81ced8069	Ovary-AdenoCA	female	PCAWG	DO46346	N	Y	Y	N
4eac784b-084a-4106-9a76-2d9fbec57033	Prost-AdenoCA	male	PCAWG	DO51104	N	Y	Y	N
4ecbfd89-393f-4126-aa1c-951a2c23ef89	Kidney-ChRCC	male	PCAWG	DO220362	N	Y	Y	N
4ed52e0c-c623-11e3-bf01-24c6515278c0	Liver-HCC	male	PCAWG	DO50809	N	Y	Y	N
4ef20a13-f107-4654-adca-fc60b8f5be47	Biliary-AdenoCA	female	PCAWG	DO218351	N	Y	Y	N
4f1fc78e-733d-4c6e-86b2-dbe1f98c141d	Liver-HCC	male	PCAWG	DO45085	N	Y	Y	N
4f3c2c94-fa7f-4945-9dff-e4d4dac95f56	CNS-Medullo	female	PCAWG	DO48930	N	Y	Y	N
4f6f48bc-c622-11e3-bf01-24c6515278c0	Liver-HCC	female	PCAWG	DO45123	N	Y	Y	N
4fdc8980-c623-11e3-bf01-24c6515278c0	Liver-HCC	male	PCAWG	DO50811	N	Y	Y	N
50203cff-83f8-4884-8346-b91ef717d00e	Kidney-RCC	female	PCAWG	DO47132	N	Y	Y	N
5042b417-d14e-42bb-b6f3-de303346a252	Liver-HCC	male	PCAWG	DO45083	N	Y	Y	N
5046f1b4-9d95-4841-ba30-691fa44719a2	Head-SCC	male	PCAWG	DO15815	N	Y	Y	N
504cdfc5-6721-43ef-b31e-fdf52f0cd9cd	Ovary-AdenoCA	female	PCAWG	DO46498	N	Y	Y	N
504d4cb0-d2dd-420d-82e6-9ec14434a0fc	Lung-SCC	female	PCAWG	DO26599	N	Y	Y	N
50515723-b495-42a9-8750-e3da288bf6a3	Kidney-RCC	male	PCAWG	DO47243	N	Y	Y	N
507620ef-f0fc-4ac3-a7c0-ea2e36c40f77	Skin-Melanoma	male	PCAWG	DO37607	N	Y	Y	N
50a5970d-a0cb-4251-8ab0-74ad0e94be9a	Kidney-RCC	male	PCAWG	DO46953	N	Y	Y	N
50b61288-1412-4104-92e6-8b1a359ef399	Liver-HCC	male	PCAWG	DO45071	N	Y	Y	N
50e3a421-9741-4cd8-911b-0f47ca518b6a	Biliary-AdenoCA	female	PCAWG	DO218417	N	Y	Y	N
50eb58ba-c623-11e3-bf01-24c6515278c0	Liver-HCC	male	PCAWG	DO50813	N	Y	Y	N
50ee360c-e3df-4888-9999-ebb88e271d08	Liver-HCC	male	PCAWG	DO48518	N	Y	Y	N
50f4d836-79a9-4bc7-a63a-7aa29e41d418	Lymph-CLL	female	PCAWG	DO52706	N	Y	Y	N
51206157-94cc-4702-8247-c98283b487aa	Kidney-RCC	male	PCAWG	DO16248	N	Y	Y	N
513bafce-375c-49b0-ae75-6c607abd05d8	Lymph-CLL	male	PCAWG	DO7112	N	Y	Y	N
51458c86-0fdd-470e-b059-1ffbffc92a7f	Panc-AdenoCA	female	PCAWG	DO34288	N	Y	Y	N
5174f450-0bf7-4237-a53e-844064f0e701	Panc-Endocrine	male	PCAWG	DO52131	N	Y	Y	N
51800588-c622-11e3-bf01-24c6515278c0	Liver-HCC	male	PCAWG	DO45125	N	Y	Y	N
5187e77d-f412-4303-8049-11d1aa1a0235	Panc-AdenoCA	male	PCAWG	DO49419	N	Y	Y	N
51893d3f-e7f3-43f9-9fd0-c0f25ae96804	Skin-Melanoma	male	PCAWG	DO220903	N	Y	Y	N
518d6c1b-8234-40be-9560-6d383d5866fa	CNS-Medullo	female	PCAWG	DO35616	N	Y	Y	N
5193a482-6ed9-4504-bd7c-c8b9e4103577	Head-SCC	male	PCAWG	DO15870	N	Y	Y	N
51adf6cf-f422-4d7e-aa46-cc9bf0ef8693	Prost-AdenoCA	male	PCAWG	DO52516	N	Y	Y	N
51b25b37-f75c-4380-a0f6-5273e0b7ee33	Ovary-AdenoCA	female	PCAWG	DO46380	N	Y	Y	N
51dd1a39-7349-442c-b7e1-7850fb800569	CNS-Medullo	female	PCAWG	DO35755	N	Y	Y	N
51e5a835-eb48-4640-87d0-f40f5e2bff18	Kidney-RCC	male	PCAWG	DO47004	N	Y	Y	N
520b8ab2-c623-11e3-bf01-24c6515278c0	Liver-HCC	male	PCAWG	DO50814	N	Y	Y	N
522dc834-8367-4f49-b93b-fcba91a2de7e	SoftTissue-Leiomyo	female	PCAWG	DO220153	N	Y	Y	N
524bbd14-1e1f-479b-9a71-d27fce32d8bc	Skin-Melanoma	male	PCAWG	DO220868	N	Y	Y	N
5255d645-d3d2-422e-8449-046cd21f4935	Panc-AdenoCA	female	PCAWG	DO34809	N	Y	Y	N
52910a60-bb15-4ba5-9d09-50d8ee6a445b	Lung-AdenoCA	female	PCAWG	DO24497	N	Y	Y	N
52f2d49e-f24d-41d2-9f73-33bd1cc51bba	CNS-PiloAstro	female	PCAWG	DO36065	N	Y	Y	N
52f43b72-15ea-40a0-a3b4-4bf22bc0bf25	Panc-AdenoCA	female	PCAWG	DO49427	N	Y	Y	N
5310f698-d31a-4628-84b4-dc9ac29722a5	Skin-Melanoma	male	PCAWG	DO37946	N	Y	Y	N
532259b8-c622-11e3-bf01-24c6515278c0	Liver-HCC	male	PCAWG	DO45127	N	Y	Y	N
532bec86-b8d3-41a1-ba17-913a7d378f66	Eso-AdenoCA	male	PCAWG	DO50444	N	Y	Y	N
534d941c-ec2d-47eb-b2dc-d3f856d0b151	CNS-PiloAstro	male	PCAWG	DO36048	N	Y	Y	N
53534b3c-cd15-4d68-a9b1-6902bb234c45	Panc-AdenoCA	female	PCAWG	DO33552	N	Y	Y	N
537cccf2-fb25-448b-813e-ca5d5642b910	Lymph-CLL	female	PCAWG	DO6386	N	Y	Y	N
53ac794d-1067-43e0-8dc0-43b131f43ec5	CNS-PiloAstro	male	PCAWG	DO35997	N	Y	Y	N
53bb7112-3e38-45fe-a9c4-1b0871babf4a	Lung-AdenoCA	female	PCAWG	DO25104	N	Y	Y	N
53bcbb68-addd-47fc-9910-cd1d3f38197d	Ovary-AdenoCA	female	PCAWG	DO46374	N	Y	Y	N
53d32d8b-5649-42b0-8c52-2c39af2a961b	Lung-AdenoCA	male	PCAWG	DO24467	N	Y	Y	N
53dec97d-0464-4ffd-8e2e-95b2b9a03af0	CNS-GBM	female	PCAWG	DO11202	N	Y	Y	N
53df19a8-c623-11e3-bf01-24c6515278c0	Liver-HCC	male	PCAWG	DO50815	N	Y	Y	N
53e6a756-bdcc-4217-afe7-27d776159544	Panc-AdenoCA	male	PCAWG	DO35360	N	Y	Y	N
54195db3-94a9-4538-8bb8-9953d936acd4	Panc-AdenoCA	male	PCAWG	DO221544	N	Y	Y	N
54319e3d-c28f-4ba1-9c87-299d303e4de3	Prost-AdenoCA	male	PCAWG	DO52501	N	Y	Y	N
54354d24-c622-11e3-bf01-24c6515278c0	Liver-HCC	female	PCAWG	DO23508	N	Y	Y	N
54426b1a-e0d3-4d8e-9e81-2d8e6b153b22	Thy-AdenoCA	female	PCAWG	DO40759	N	Y	Y	N
546b97b0-ab82-42a1-bbd2-241523278ec3	Thy-AdenoCA	female	PCAWG	DO40147	N	Y	Y	N
546b982f-60d9-43df-9761-09369afbee2d	Breast-AdenoCA	male	PCAWG	DO3037	N	Y	Y	N
54842328-9432-4820-8976-7964bf9bf147	Kidney-RCC	female	PCAWG	DO20416	N	Y	Y	N
54a77010-2f16-4da9-8ca0-746a51801a00	Skin-Melanoma	female	PCAWG	DO47542	N	Y	Y	N
54cfd4b0-c623-11e3-bf01-24c6515278c0	Liver-HCC	male	PCAWG	DO50816	N	Y	Y	N
54e78de0-d357-4125-a904-ab35e461572b	Head-SCC	male	PCAWG	DO14614	N	Y	Y	N
551d5082-ab6a-4674-af0d-ce408f589949	Prost-AdenoCA	male	PCAWG	DO46790	N	Y	Y	N
5533240d-8fed-440d-b781-6092785a77ce	Ovary-AdenoCA	female	PCAWG	DO29308	N	Y	Y	N
55345803-83d4-4fdb-b0ee-328753801da1	ColoRect-AdenoCA	male	PCAWG	DO44094	N	Y	Y	N
554b9439-7e11-43ec-8bc3-448c59100b9e	Uterus-AdenoCA	female	PCAWG	DO40831	N	Y	Y	N
558239c7-a160-4228-8fdf-a0a1d2f62133	Liver-HCC	female	PCAWG	DO45047	N	Y	Y	N
559c30f2-8ae7-43c8-819c-800261065e06	Panc-Endocrine	female	PCAWG	DO46753	N	Y	Y	N
55ada396-0878-4724-8ebe-00da367eed3d	Uterus-AdenoCA	female	PCAWG	DO40930	N	Y	Y	N
55c75a2a-f3d2-4469-9d23-604cf539d548	CNS-Medullo	male	PCAWG	DO35611	N	Y	Y	N
55c82198-5be6-4cc5-b5b3-b707af234107	Lymph-CLL	male	PCAWG	DO6402	N	Y	Y	N
55e520f4-0e4b-41a2-9951-c4e9f323100b	Stomach-AdenoCA	female	PCAWG	DO218517	N	Y	Y	N
55e5497a-c623-11e3-bf01-24c6515278c0	Liver-HCC	male	PCAWG	DO50817	N	Y	Y	N
561fd34c-7c7d-4df0-bbfc-3d31147ca562	Skin-Melanoma	female	PCAWG	DO220893	N	Y	Y	N
56425c2e-6bbf-4b20-ba07-79a526dd4603	Panc-Endocrine	female	PCAWG	DO51173	N	Y	Y	N
5650dc4e-8bce-4716-9199-cd5750d7a888	Panc-AdenoCA	female	PCAWG	DO35496	N	Y	Y	N
565e656c-d5e3-4fe4-a10c-2e9ca1e498b5	Thy-AdenoCA	female	PCAWG	DO40405	N	Y	Y	N
56681386-d407-4f53-ae4f-6c04437652f7	SoftTissue-Leiomyo	male	PCAWG	DO220157	N	Y	Y	N
569393c8-e2fe-4580-a45b-81f1b1e01135	Eso-AdenoCA	male	PCAWG	DO50407	N	Y	Y	N
569ff1b4-de87-4309-8484-80549aaf9485	Panc-AdenoCA	female	PCAWG	DO35200	N	Y	Y	N
56c846d6-c622-11e3-bf01-24c6515278c0	Liver-HCC	male	PCAWG	DO45129	N	Y	Y	N
56cc8740-b132-4cbc-b513-f0b5b2305ca6	Biliary-AdenoCA	male	PCAWG	DO218550	N	Y	Y	N
56d4ea48-c623-11e3-bf01-24c6515278c0	Liver-HCC	male	PCAWG	DO50818	N	Y	Y	N
56ddcb96-e90b-4fce-aa4c-c677bbfee488	Skin-Melanoma	male	PCAWG	DO220858	N	Y	Y	N
56e57223-264e-489d-bc9a-a07789065c40	Lymph-BNHL	female	PCAWG	DO52694	N	Y	Y	N
56ffaa35-814c-4c0b-b3c6-d4514d34fec2	CNS-GBM	male	PCAWG	DO11046	N	Y	Y	N
5702affd-eafe-42a4-8f56-c1f22f8f184d	Panc-Endocrine	male	PCAWG	DO48541	N	Y	Y	N
5714b52d-7048-41b5-8141-bf42d960abe4	CNS-PiloAstro	male	PCAWG	DO36131	N	Y	Y	N
571ce258-b453-4cac-b05e-05755791be84	CNS-Medullo	male	PCAWG	DO48940	N	Y	Y	N
573ee34b-43a7-40d8-95ee-0ced4b46a7c8	CNS-Medullo	female	PCAWG	DO48966	N	Y	Y	N
5769ae11-5f1b-483f-b228-7584591c66e6	Liver-HCC	female	PCAWG	DO45029	N	Y	Y	N
576a1741-8c65-40da-9f0f-b2ca805d70f3	Stomach-AdenoCA	male	PCAWG	DO38831	N	Y	Y	N
578ba169-1d2f-4187-b174-082bbc6a5bd2	Lymph-BNHL	male	PCAWG	DO27769	N	Y	Y	N
57947014-053e-4c34-b6a7-9e6f36f48010	CNS-PiloAstro	male	PCAWG	DO35985	N	Y	Y	N
5808f774-c623-11e3-bf01-24c6515278c0	Liver-HCC	female	PCAWG	DO50819	N	Y	Y	N
581be6cf-9778-49c3-9c77-1316eaa78929	Prost-AdenoCA	male	PCAWG	DO36239	N	Y	Y	N
589daa3f-0b76-4c9c-b494-048955e36052	CNS-Medullo	female	PCAWG	DO35585	N	Y	Y	N
589e0aea-9057-4b8c-8af1-74c74fe46a38	Panc-Endocrine	male	PCAWG	DO52146	N	Y	Y	N
58c7e9c3-1345-48c0-a758-0887358b8696	Kidney-ChRCC	female	PCAWG	DO220490	N	Y	Y	N
58d3e932-b4a3-4cac-a6ac-73160e354a15	Skin-Melanoma	male	PCAWG	DO220888	N	Y	Y	N
58e2453c-bb58-43a3-9642-705ec0e0bdbd	Myeloid-AML	male	PCAWG	DO49528	N	Y	Y	N
58f4ff52-c623-11e3-bf01-24c6515278c0	Liver-HCC	male	PCAWG	DO50822	N	Y	Y	N
58faf969-bf37-4180-8807-2f44f2cc8eda	Ovary-AdenoCA	female	PCAWG	DO31769	N	Y	Y	N
5912d4b3-2d5d-4b98-b967-1b4ff177097a	Skin-Melanoma	male	PCAWG	DO220897	N	Y	Y	N
5935dd9d-d411-48f8-8512-aa73a63878b0	Panc-Endocrine	male	PCAWG	DO48554	N	Y	Y	N
59632e7e-c622-11e3-bf01-24c6515278c0	Liver-HCC	male	PCAWG	DO23509	N	Y	Y	N
5975deb5-00d2-4d18-b5c0-34ac9947fe11	Biliary-AdenoCA	male	PCAWG	DO218139	N	Y	Y	N
597e4011-ea99-4356-b1d9-8cfe35db7c3b	Prost-AdenoCA	male	PCAWG	DO49815	N	Y	Y	N
59938f45-3e57-43d6-af3b-bb4968249e5a	Prost-AdenoCA	male	PCAWG	DO51054	N	Y	Y	N
59bfcb53-91c1-4dce-856a-f4afc8fa6224	CNS-Medullo	female	PCAWG	DO35582	N	Y	Y	N
59c18694-8a43-41dd-a6f6-52a20bc8dd54	Prost-AdenoCA	male	PCAWG	DO51120	N	Y	Y	N
59e2d6d1-debd-4796-ab0c-6a5673a990fc	Panc-Endocrine	male	PCAWG	DO46755	N	Y	Y	N
5a51a6fc-c623-11e3-bf01-24c6515278c0	Biliary-AdenoCA	male	PCAWG	DO45287	N	Y	Y	N
5a535c49-d42e-43c6-9d32-dc76f28d4f0f	Breast-AdenoCA	female	PCAWG	DO3158	N	Y	Y	N
5a5a8409-a8f2-4c7b-85e5-b8bd85f2930c	CNS-Medullo	female	PCAWG	DO35625	N	Y	Y	N
5a7f3c88-ef02-4e97-8009-5622245b6a09	Lung-AdenoCA	female	PCAWG	DO23651	N	Y	Y	N
5b178f44-c622-11e3-bf01-24c6515278c0	Liver-HCC	male	PCAWG	DO45131	N	Y	Y	N
5b180356-cf58-4fad-a3d4-00fc12b43fcc	ColoRect-AdenoCA	female	PCAWG	DO36822	N	Y	Y	N
5b41e033-6df8-411e-a13b-59eeb8afbf9b	Panc-AdenoCA	male	PCAWG	DO33000	N	Y	Y	N
5b4b2312-acb5-4329-8d46-7f93213e3daf	Lymph-CLL	male	PCAWG	DO7196	N	Y	Y	N
5b560f4c-d2a3-43fa-b394-abef78bdefc1	Ovary-AdenoCA	female	PCAWG	DO46408	N	Y	Y	N
5b7d5767-2037-4175-aec9-886776343181	Breast-AdenoCA	female	PCAWG	DO2539	N	Y	Y	N
5bb37ffc-c623-11e3-bf01-24c6515278c0	Liver-HCC	male	PCAWG	DO50825	N	Y	Y	N
5bcf473f-417d-47a5-9745-ac7faf830b1f	Lymph-BNHL	female	PCAWG	DO52654	N	Y	Y	N
5bdca282-c671-48ff-b32b-2380996016c0	Thy-AdenoCA	female	PCAWG	DO40193	N	Y	Y	N
5beafbbb-4613-4bab-977a-11c865e13a84	CNS-Medullo	female	PCAWG	DO35621	N	Y	Y	N
5bebc389-de0d-45b8-9d2f-6476988c358a	Kidney-ChRCC	male	PCAWG	DO220361	N	Y	Y	N
5c02d399-07af-4573-a568-bc1b256bc8f8	Thy-AdenoCA	male	PCAWG	DO39886	N	Y	Y	N
5c156f63-6537-4d93-a6c2-4155618cf638	Kidney-RCC	male	PCAWG	DO46929	N	Y	Y	N
5c3def3a-b515-41f6-8157-681b963534e7	Skin-Melanoma	male	PCAWG	DO220886	N	Y	Y	N
5c4b369c-51a3-4ca7-8b9d-2a8e49c0dde7	Stomach-AdenoCA	female	PCAWG	DO38535	N	Y	Y	N
5c775f90-83d4-4c1e-88c2-4e1ed1daa96f	CNS-Medullo	male	PCAWG	DO35725	N	Y	Y	N
5c8da06c-7964-4ad1-ac9e-d1b5507105d2	Prost-AdenoCA	male	PCAWG	DO51046	N	Y	Y	N
5c9b8a2c-c623-11e3-bf01-24c6515278c0	Biliary-AdenoCA	female	PCAWG	DO45289	N	Y	Y	N
5cbd429f-ffab-41ad-8016-422f1c922e99	CNS-Medullo	male	PCAWG	DO48912	N	Y	Y	N
5cc7c966-499e-49e3-b509-4eeb00ee03d4	Ovary-AdenoCA	female	PCAWG	DO28962	N	Y	Y	N
5cf21488-c622-11e3-bf01-24c6515278c0	Liver-HCC	male	PCAWG	DO45133	N	Y	Y	N
5d58b984-e0b8-4237-a576-0e9d4079599e	Liver-HCC	male	PCAWG	DO48552	N	Y	Y	N
5d6ad982-bb01-4233-b8fa-d129460eec79	Prost-AdenoCA	male	PCAWG	DO51144	N	Y	Y	N
5d922e48-aa70-454d-9417-c9af686feebc	Ovary-AdenoCA	female	PCAWG	DO46560	N	Y	Y	N
5d9ff58c-5702-48fc-a66a-d1276327fd49	Panc-AdenoCA	male	PCAWG	DO51520	N	Y	Y	N
5dbf3203-ce73-41e4-bf9a-32fc856f73f5	Breast-AdenoCA	female	PCAWG	DO5745	N	Y	Y	N
5dc6f055-c4f6-49a1-a68c-94cf87cbd363	Stomach-AdenoCA	male	PCAWG	DO218769	N	Y	Y	N
5dce221a-c623-11e3-bf01-24c6515278c0	Liver-HCC	female	PCAWG	DO50827	N	Y	Y	N
5deeaa45-4c1b-4ab2-a487-93c548838f68	Thy-AdenoCA	female	PCAWG	DO40496	N	Y	Y	N
5df489bc-6178-49e4-8a42-506f70300dff	Liver-HCC	female	PCAWG	DO45009	N	Y	Y	N
5e9c69d2-c622-11e3-bf01-24c6515278c0	Liver-HCC	male	PCAWG	DO45135	N	Y	Y	N
5ead73fe-1c34-48ed-b20d-89fc3c82dbd6	Liver-HCC	female	PCAWG	DO44930	N	Y	Y	N
5ecc88f7-8391-4168-af11-07a6bf9b3652	Kidney-RCC	male	PCAWG	DO44469	N	Y	Y	N
5eddfb26-c623-11e3-bf01-24c6515278c0	Liver-HCC	male	PCAWG	DO50829	N	Y	Y	N
5ee1dda9-2e84-4617-af09-2ae02873b44d	Liver-HCC	male	PCAWG	DO45069	N	Y	Y	N
5ee28a35-7aa0-48e3-9c14-daca7b0241fe	Panc-Endocrine	male	PCAWG	DO46777	N	Y	Y	N
5f00a760-fbc0-41f0-b92b-b3c553eac0e5	CNS-Medullo	male	PCAWG	DO48919	N	Y	Y	N
5f096d7b-a1ea-4cc2-af73-10108089ae84	CNS-Medullo	female	PCAWG	DO35554	N	Y	Y	N
5f13e9b8-6c8e-4fd7-aef1-da4e5d5e2a5e	Panc-Endocrine	male	PCAWG	DO46763	N	Y	Y	N
5f18b334-6616-406f-8f33-0592b56c14e6	Lymph-BNHL	female	PCAWG	DO27845	N	Y	Y	N
5f53bcda-2fd3-4574-9cc2-5efe353372b2	Lymph-CLL	male	PCAWG	DO52710	N	Y	Y	N
5f94cb62-4019-47ff-bf6a-eeda8e9e033c	Panc-AdenoCA	male	PCAWG	DO49129	N	Y	Y	N
5fa88c3a-dbc1-43f2-82b2-e0592f35ce57	CNS-Medullo	male	PCAWG	DO48899	N	Y	Y	N
5fd632ea-085e-4e9b-8dcc-ec94e492d3bf	Eso-AdenoCA	male	PCAWG	DO50449	N	Y	Y	N
5fd77ba9-5015-4d8b-86a0-582e5c76bdd6	CNS-GBM	female	PCAWG	DO11501	N	Y	Y	N
5fe83740-0688-46fe-97b4-4c7c8cfa206e	CNS-PiloAstro	female	PCAWG	DO36143	N	Y	Y	N
6012cb02-c623-11e3-bf01-24c6515278c0	Liver-HCC	male	PCAWG	DO50831	N	Y	Y	N
603594e3-e427-494c-b9ee-e872d6629563	Kidney-RCC	male	PCAWG	DO47016	N	Y	Y	N
60413de1-6cd2-4f74-8180-3bdd394d6d16	Skin-Melanoma	male	PCAWG	DO220877	N	Y	Y	N
6051f40a-99e5-4461-9255-0e70d757b4d5	ColoRect-AdenoCA	male	PCAWG	DO9042	N	Y	Y	N
60525b38-c34b-479b-86d3-013c7e567b8f	Eso-AdenoCA	male	PCAWG	DO50450	N	Y	Y	N
606d7f5e-ff98-4245-a9ac-281f5074f97a	Panc-Endocrine	male	PCAWG	DO51182	N	Y	Y	N
60aff7a0-4960-4ed1-922b-3233ccbfdba1	Panc-AdenoCA	female	PCAWG	DO34336	N	Y	Y	N
60e78c80-41a5-456a-9a81-9007d18fd72c	Panc-AdenoCA	female	PCAWG	DO49137	N	Y	Y	N
60f81dba-c623-11e3-bf01-24c6515278c0	Biliary-AdenoCA	male	PCAWG	DO45291	N	Y	Y	N
616ff577-c5c3-432e-a857-f29901de119c	Lymph-CLL	male	PCAWG	DO7084	N	Y	Y	N
6172ca02-c622-11e3-bf01-24c6515278c0	Liver-HCC	male	PCAWG	DO45137	N	Y	Y	N
61973578-4c0d-4a3f-b9c4-f96ceab24629	Prost-AdenoCA	male	PCAWG	DO51090	N	Y	Y	N
61a48c69-4f7d-4dc6-aff7-88a6c33137df	Prost-AdenoCA	male	PCAWG	DO51108	N	Y	Y	N
61cad26a-cbc6-4977-83b9-dc61e49f2861	Stomach-AdenoCA	male	PCAWG	DO47929	N	Y	Y	N
61d941f1-87df-43af-8a29-b6809c809275	Prost-AdenoCA	male	PCAWG	DO51123	N	Y	Y	N
6218f366-d5d2-4289-a95e-eeedfae7523a	Prost-AdenoCA	male	PCAWG	DO51091	N	Y	Y	N
622eaa04-b8f9-471b-98b0-7befd119f14c	Stomach-AdenoCA	male	PCAWG	DO38226	N	Y	Y	N
6239e340-d50c-45b1-a7ca-e1135671ae0f	CNS-PiloAstro	male	PCAWG	DO36099	N	Y	Y	N
626c9788-d70c-449b-b9dc-5e3f6fc00991	Lymph-BNHL	male	PCAWG	DO52664	N	Y	Y	N
627823ec-c623-11e3-bf01-24c6515278c0	Liver-HCC	male	PCAWG	DO50832	N	Y	Y	N
6297aa77-37a0-4f46-987b-32bd8653c0c2	Panc-AdenoCA	female	PCAWG	DO51490	N	Y	Y	N
62ac7c91-da99-4144-b927-e90528dcd8d4	CNS-PiloAstro	male	PCAWG	DO36074	N	Y	Y	N
62fceb56-8c6e-4d20-9d2f-5b7042854d23	Thy-AdenoCA	female	PCAWG	DO39016	N	Y	Y	N
631ab9d0-5400-400c-b0bc-c3e576bcfe06	Panc-AdenoCA	male	PCAWG	DO49433	N	Y	Y	N
631eedb3-dbd1-4606-90e1-ea91b9a77a5a	Lymph-CLL	male	PCAWG	DO7166	N	Y	Y	N
632f3eb0-c623-11e3-bf01-24c6515278c0	Liver-HCC	male	PCAWG	DO23543	N	Y	Y	N
637208b2-d8b6-45a3-a389-6f34db18fea4	CNS-Medullo	female	PCAWG	DO48973	N	Y	Y	N
63762458-902a-4329-a823-703b54cb5f9d	Skin-Melanoma	male	PCAWG	DO220902	N	Y	Y	N
63a907ff-1042-4f9c-a385-55a32b3e103b	Panc-Endocrine	male	PCAWG	DO52156	N	Y	Y	N
63adc09c-e1b1-40dd-9c35-2f8276b656fc	Liver-HCC	female	PCAWG	DO44872	N	Y	Y	N
63bc376e-5a3d-44fd-8d77-686dfc41e458	ColoRect-AdenoCA	female	PCAWG	DO44090	N	Y	Y	N
63d0c49d-918d-41fb-808a-1f8001981917	Kidney-RCC	male	PCAWG	DO20923	N	Y	Y	N
63db50d6-5ef2-44d0-9906-26eae74ecf44	SoftTissue-Liposarc	male	PCAWG	DO219945	N	Y	Y	N
63ea274b-d42b-4787-9c54-8ee95ea376ec	Thy-AdenoCA	female	PCAWG	DO39481	N	Y	Y	N
63f5bb12-1b20-49d4-9e98-570e368f947d	Stomach-AdenoCA	male	PCAWG	DO218019	N	Y	Y	N
63fef3fe-c622-11e3-bf01-24c6515278c0	Liver-HCC	male	PCAWG	DO45139	N	Y	Y	N
6400c324-2c94-477d-acb9-669d4ea46f1e	Kidney-ChRCC	male	PCAWG	DO220549	N	Y	Y	N
642e1379-1061-40bc-9a4c-f7c191e84d9d	Kidney-RCC	male	PCAWG	DO20928	N	Y	Y	N
64446aec-c125-4c81-b9cc-62482cb1aaed	Kidney-RCC	male	PCAWG	DO18016	N	Y	Y	N
644c669b-937b-4adc-81b9-6a1811cba9da	Panc-AdenoCA	male	PCAWG	DO49484	N	Y	Y	N
64623aaa-a274-4baa-8b71-958d9c8df733	Eso-AdenoCA	male	PCAWG	DO50323	N	Y	Y	N
6495e68e-1434-45d3-a03d-f286447dda79	Eso-AdenoCA	male	PCAWG	DO50330	N	Y	Y	N
649f2c20-5b50-40a8-a6fd-9a51f3d5b9df	Lung-SCC	male	PCAWG	DO26719	N	Y	Y	N
64a17d5b-8f40-4ccf-8f2f-e68c5fe6b1ff	Thy-AdenoCA	female	PCAWG	DO40069	N	Y	Y	N
64b80154-c623-11e3-bf01-24c6515278c0	Liver-HCC	male	PCAWG	DO50834	N	Y	Y	N
64c2e6a0-2341-49c4-a6dd-656e7bb505dd	Thy-AdenoCA	female	PCAWG	DO40167	N	Y	Y	N
64dd81e1-35fa-4579-8a4c-f7486adbb949	Skin-Melanoma	female	PCAWG	DO37424	N	Y	Y	N
64e5ee38-e5c6-4911-ad87-c50dd8e52f1b	CNS-PiloAstro	male	PCAWG	DO36024	N	Y	Y	N
64f696a6-58b2-40a8-b848-fd775cd52529	Kidney-ChRCC	male	PCAWG	DO220556	N	Y	Y	N
6507e084-c038-4ba6-a431-fb9a53190d5f	Skin-Melanoma	male	PCAWG	DO37531	N	Y	Y	N
650fe009-da01-4717-89df-9c95fafe3d7e	Lymph-BNHL	female	PCAWG	DO27787	N	Y	Y	N
654dba9f-cfe5-4121-97c7-868613cdef53	Panc-AdenoCA	female	PCAWG	DO33077	N	Y	Y	N
6551ec26-4166-4d4f-bee2-444ea2466978	CNS-Medullo	male	PCAWG	DO35613	N	Y	Y	N
65723119-bdfe-46f0-b629-c171023abd71	CNS-GBM	male	PCAWG	DO13144	N	Y	Y	N
65be412d-46c3-4cbf-9b46-b35351e53065	Stomach-AdenoCA	male	PCAWG	DO218673	N	Y	Y	N
65d2dbc3-a163-4696-b246-47a430e66572	Panc-AdenoCA	male	PCAWG	DO51514	N	Y	Y	N
65f702b8-c623-11e3-bf01-24c6515278c0	Liver-HCC	female	PCAWG	DO50837	N	Y	Y	N
65f9a820-f026-4a10-8bb7-1fbc3b38321e	Uterus-AdenoCA	female	PCAWG	DO43074	N	Y	Y	N
6622f932-c622-11e3-bf01-24c6515278c0	Liver-HCC	male	PCAWG	DO45143	N	Y	Y	N
66290cc6-1f1f-4a0b-83d1-423952da4840	Panc-AdenoCA	male	PCAWG	DO49481	N	Y	Y	N
66701395-5a53-41bb-866b-3bbf08bc33ab	ColoRect-AdenoCA	female	PCAWG	DO9940	N	Y	Y	N
669f0e01-28f6-4ed8-bdb5-73f84ea28f78	Ovary-AdenoCA	female	PCAWG	DO46376	N	Y	Y	N
66b4a1f3-480f-4050-96ac-920c1c080864	Lymph-CLL	male	PCAWG	DO6450	N	Y	Y	N
66d312fc-809d-428b-98e3-a29d211db35c	Skin-Melanoma	male	PCAWG	DO37703	N	Y	Y	N
66eb4833-1b87-4fd9-a53d-26dc7ad6de29	Thy-AdenoCA	male	PCAWG	DO38899	N	Y	Y	N
670f971f-a525-4ef8-91ba-610cfbaeb914	Liver-HCC	male	PCAWG	DO48505	N	Y	Y	N
67189cd8-c623-11e3-bf01-24c6515278c0	Liver-HCC	female	PCAWG	DO50839	N	Y	Y	N
6726c157-f688-491d-8b56-35628645df89	Lung-AdenoCA	male	PCAWG	DO23610	N	Y	Y	N
674819dc-c622-11e3-bf01-24c6515278c0	Liver-HCC	female	PCAWG	DO23510	N	Y	Y	N
675a5a32-b405-4f03-bfcd-756343d1dfaf	Kidney-RCC	female	PCAWG	DO46881	N	Y	Y	N
6763f295-f2bf-4975-bea5-c1a490d9a1fa	Prost-AdenoCA	male	PCAWG	DO52522	N	Y	Y	N
6764e0a2-7a78-45c1-9189-6001c6518ce4	Breast-AdenoCA	female	PCAWG	DO1249	N	Y	Y	N
6797443c-eb4a-4654-b957-c0056e5a4206	Ovary-AdenoCA	female	PCAWG	DO32420	N	Y	Y	N
67a2e34f-454e-4253-8f22-262fc74d312c	CNS-PiloAstro	female	PCAWG	DO36021	N	Y	Y	N
67bb70b2-b6f8-4aa9-80ce-48829f9fec56	SoftTissue-Liposarc	male	PCAWG	DO219961	N	Y	Y	N
67f88cd9-ab77-4227-a8d7-5512246f9772	CNS-Oligo	male	PCAWG	DO22736	N	Y	Y	N
68054218-c623-11e3-bf01-24c6515278c0	Liver-HCC	male	PCAWG	DO50840	N	Y	Y	N
681e2301-2057-40e4-ab63-934775d63faa	Skin-Melanoma	female	PCAWG	DO220912	N	Y	Y	N
6821446e-8e76-46fe-b0b9-47feb46d2585	Ovary-AdenoCA	female	PCAWG	DO46358	N	Y	Y	N
6847e993-1414-4e6f-a2af-39ebe218dd7c	CNS-Oligo	male	PCAWG	DO22496	N	Y	Y	N
68509ede-3dcf-4a6e-9af0-4a9bb4dfa567	Stomach-AdenoCA	male	PCAWG	DO217896	N	Y	Y	N
6867811f-ac89-47da-b5dc-1270033c36e7	Panc-AdenoCA	female	PCAWG	DO49454	N	Y	Y	N
687baf0b-aed9-4ab2-adb6-556a1d177a24	Lymph-BNHL	female	PCAWG	DO52676	N	Y	Y	N
68956108-2606-4696-b038-462b6c432398	CNS-Medullo	male	PCAWG	DO35747	N	Y	Y	N
68b7fdb1-22b5-4152-9e69-a41151640cd8	Kidney-RCC	female	PCAWG	DO16110	N	Y	Y	N
68ba1105-569a-4209-9b45-0e2d64931806	Panc-AdenoCA	male	PCAWG	DO33152	N	Y	Y	N
68c2a355-862c-4657-b296-5776ed8447b0	Lung-AdenoCA	female	PCAWG	DO25068	N	Y	Y	N
690e481c-c623-11e3-bf01-24c6515278c0	Liver-HCC	female	PCAWG	DO50842	N	Y	Y	N
6947cd78-0a51-4949-8383-343f9122d953	Prost-AdenoCA	male	PCAWG	DO51156	N	Y	Y	N
6962bc97-fbb8-4220-a600-e3c251e245cb	Lung-SCC	male	PCAWG	DO26934	N	Y	Y	N
69c3c88c-d51e-4e03-b96b-ec4f1a0faa2d	Eso-AdenoCA	male	PCAWG	DO50362	N	Y	Y	N
69d6142c-3a16-46c9-8bed-1f4edc267c4d	CNS-PiloAstro	male	PCAWG	DO36057	N	Y	Y	N
69dbe6ef-f5de-4c1f-b2f2-963dcb6ccd3e	Prost-AdenoCA	male	PCAWG	DO51126	N	Y	Y	N
69f37546-c622-11e3-bf01-24c6515278c0	Liver-HCC	male	PCAWG	DO45145	N	Y	Y	N
69fe982d-6ab8-49b7-9efa-8349d60eb076	Panc-Endocrine	female	PCAWG	DO46767	N	Y	Y	N
6a0d0c42-1884-4c6a-936a-678a822c0936	Eso-AdenoCA	male	PCAWG	DO50319	N	Y	Y	N
6a7cdaf6-211e-4eb8-a70e-1153d69c45e4	Stomach-AdenoCA	female	PCAWG	DO47863	N	Y	Y	N
6aa00162-6294-4ce7-b6b7-0c3452e24cd6	SoftTissue-Leiomyo	female	PCAWG	DO220174	N	Y	Y	N
6aba73ff-81e0-4f8d-ad12-e3136196e814	CNS-PiloAstro	female	PCAWG	DO36027	N	Y	Y	N
6ad44218-d34e-4126-bf56-1be2140cd3fb	Panc-AdenoCA	female	PCAWG	DO51484	N	Y	Y	N
6b20f942-7b89-497c-8a2e-ccce74d20ca9	Panc-AdenoCA	female	PCAWG	DO49421	N	Y	Y	N
6b25a78f-20dc-4ccc-b4c0-f9885d16725d	Liver-HCC	male	PCAWG	DO23028	N	Y	Y	N
6b50391f-d890-4ca0-b942-beab0f8bf1c9	Liver-HCC	female	PCAWG	DO23073	N	Y	Y	N
6ba5f81a-b7a0-4c18-a112-2e11094eec85	Kidney-RCC	female	PCAWG	DO20770	N	Y	Y	N
6baee028-c622-11e3-bf01-24c6515278c0	Liver-HCC	male	PCAWG	DO45147	N	Y	Y	N
6bbd66dd-efee-4d6e-b02f-f88e98526b82	Head-SCC	male	PCAWG	DO14282	N	Y	Y	N
6bd4bca3-e568-4d1b-8b42-401fdf13d751	Kidney-RCC	female	PCAWG	DO46844	N	Y	Y	N
6bdf00f6-670f-466e-87fb-e853e41f000e	Panc-AdenoCA	male	PCAWG	DO34504	N	Y	Y	N
6c306cbe-c623-11e3-bf01-24c6515278c0	Liver-HCC	male	PCAWG	DO50844	N	Y	Y	N
6c31d730-1734-44ac-92b3-760981528723	Ovary-AdenoCA	female	PCAWG	DO46356	N	Y	Y	N
6c642c0b-4dd0-406c-ac68-ea376802d61b	CNS-Medullo	female	PCAWG	DO48961	N	Y	Y	N
6c65cb6d-8c50-4c7c-bc84-eeebe09fbe01	Breast-AdenoCA	female	PCAWG	DO1291	N	Y	Y	N
6c884037-49f9-41c3-b0e5-9cbcd545aeb7	Skin-Melanoma	male	PCAWG	DO37440	N	Y	Y	N
6c8e9197-fd16-4fed-bfda-e349cab26314	Breast-AdenoCA	female	PCAWG	DO4185	N	Y	Y	N
6c8f3dc9-21bf-4859-9599-231ac040eb7d	Panc-Endocrine	female	PCAWG	DO52122	N	Y	Y	N
6ca5c1bb-275b-4d05-948a-3c6c7d03fab9	ColoRect-AdenoCA	male	PCAWG	DO9876	N	Y	Y	N
6ce42746-88aa-485f-a1c4-1759aad95914	Ovary-AdenoCA	female	PCAWG	DO46398	N	Y	Y	N
6cfce053-bfd6-4ca0-b74b-b2e4549e4f1f	Lymph-CLL	female	PCAWG	DO52709	N	Y	Y	N
6d0851ba-271a-408f-bcc3-c104b452c9e5	Prost-AdenoCA	male	PCAWG	DO52518	N	Y	Y	N
6d2a5ee7-9e46-4c09-a982-7b61b5d9bdea	CNS-Medullo	female	PCAWG	DO48929	N	Y	Y	N
6d325c96-8f5c-4064-9806-4364016da8a4	Prost-AdenoCA	male	PCAWG	DO52524	N	Y	Y	N
6d3551d6-b5f4-4fd1-b8d7-8e5931096c19	Kidney-RCC	male	PCAWG	DO46937	N	Y	Y	N
6d3d5531-16b4-46ec-bd7e-394946855d62	CNS-Medullo	female	PCAWG	DO48918	N	Y	Y	N
6d4a548a-7e30-4b6b-9a13-72827eed439c	Skin-Melanoma	female	PCAWG	DO220898	N	Y	Y	N
6d7f44df-e9f0-4542-a6d8-d14ee7804002	Breast-AdenoCA	female	PCAWG	DO4473	N	Y	Y	N
6d936ef9-b5df-44d3-831f-528bf8ddc131	Prost-AdenoCA	male	PCAWG	DO51117	N	Y	Y	N
6d9d7ffc-c622-11e3-bf01-24c6515278c0	Liver-HCC	male	PCAWG	DO23512	N	Y	Y	N
6dac8ca0-f776-4ea2-85c4-aefba4966be7	Stomach-AdenoCA	male	PCAWG	DO38847	N	Y	Y	N
6dbac113-d4cf-4db5-97c9-50fa400bb47e	Stomach-AdenoCA	male	PCAWG	DO222299	N	Y	Y	N
6dbc5c31-043b-40e9-bf1a-e7b4ec351b4d	Breast-LobularCA	female	PCAWG	DO2647	N	Y	Y	N
6dc43234-4f07-4c53-8b07-8d78d9dbad3b	Panc-Endocrine	male	PCAWG	DO48573	N	Y	Y	N
6de41ac1-229b-40b9-a494-5588c284351d	CNS-GBM	male	PCAWG	DO12952	N	Y	Y	N
6e26f98e-c623-11e3-bf01-24c6515278c0	Liver-HCC	male	PCAWG	DO50845	N	Y	Y	N
6e516c4b-fee7-4336-8470-494588e645b3	CNS-PiloAstro	male	PCAWG	DO36087	N	Y	Y	N
6e599fcc-d79a-4e0f-b451-c20768c989f9	Uterus-AdenoCA	female	PCAWG	DO42464	N	Y	Y	N
6e6ad1a2-f1eb-44d1-9852-f5752afcf5eb	Liver-HCC	female	PCAWG	DO44966	N	Y	Y	N
6e776415-ddf4-4060-953f-08ef22441234	Panc-Endocrine	male	PCAWG	DO52161	N	Y	Y	N
6e839eaf-1dbb-43f5-8846-c980e05540c7	Breast-AdenoCA	female	PCAWG	DO2706	N	Y	Y	N
6ea6b5e4-cdc4-4e3a-bde2-8089d2a4d7eb	Lymph-CLL	male	PCAWG	DO7328	N	Y	Y	N
6ec4456e-c622-11e3-bf01-24c6515278c0	Liver-HCC	female	PCAWG	DO45149	N	Y	Y	N
6f25ca85-4b4a-420f-b0cc-5a4f65a97da3	Prost-AdenoCA	male	PCAWG	DO51107	N	Y	Y	N
6f395380-c623-11e3-bf01-24c6515278c0	Biliary-AdenoCA	male	PCAWG	DO45293	N	Y	Y	N
6f4d836f-e86f-4b12-9549-7117f59e3d4a	CNS-PiloAstro	male	PCAWG	DO36095	N	Y	Y	N
6f981023-4269-4e8e-a4ab-2c92bb27273c	Ovary-AdenoCA	female	PCAWG	DO46333	N	Y	Y	N
6fc0cb07-9713-4355-8543-f85d1c5505c2	Panc-AdenoCA	male	PCAWG	DO51529	N	Y	Y	N
6fe135ef-54b4-4941-9bb9-872dc4d18d9f	Prost-AdenoCA	male	PCAWG	DO10823	N	Y	Y	N
6fffe0cf-bb38-4e77-88ab-a256bd7fbbce	Ovary-AdenoCA	female	PCAWG	DO46420	N	Y	Y	N
7034e5f6-c623-11e3-bf01-24c6515278c0	Biliary-AdenoCA	male	PCAWG	DO45295	N	Y	Y	N
70422e6d-cb1f-4284-8be9-1d4517ffad60	Liver-HCC	male	PCAWG	DO44978	N	Y	Y	N
706868b5-4920-433a-bea3-92e9bf83059b	Lung-SCC	male	PCAWG	DO27025	N	Y	Y	N
706a1085-5994-4d04-b56b-d301c9ed5afa	CNS-Medullo	female	PCAWG	DO35847	N	Y	Y	N
7087a2b6-7fc4-45b0-8c48-248864f03deb	Kidney-ChRCC	female	PCAWG	DO220339	N	Y	Y	N
708e21ac-f529-4461-bc4f-d3a194a92b80	Eso-AdenoCA	female	PCAWG	DO50443	N	Y	Y	N
70990332-7702-45e2-84cb-8bbff773f160	CNS-Medullo	male	PCAWG	DO48964	N	Y	Y	N
70dd8453-11d3-4105-a8d0-6a755c52495d	Panc-AdenoCA	female	PCAWG	DO51540	N	Y	Y	N
7116cc90-f465-4e7e-aa27-48a83ed258e9	Stomach-AdenoCA	male	PCAWG	DO47785	N	Y	Y	N
7117854b-6f0a-4a43-b66c-506a3e29377d	Skin-Melanoma	male	PCAWG	DO220910	N	Y	Y	N
712ba532-fb1a-43fa-a356-b446b509ceb7	Uterus-AdenoCA	female	PCAWG	DO42432	N	Y	Y	N
712e5f3c-c623-11e3-bf01-24c6515278c0	Liver-HCC	male	PCAWG	DO50848	N	Y	Y	N
7158c9fd-a633-4fef-aa23-bd285f2a87a8	Head-SCC	male	PCAWG	DO15943	N	Y	Y	N
715f59dd-a80f-422d-988c-f73f4b987baf	Kidney-ChRCC	male	PCAWG	DO220525	N	Y	Y	N
7163a0f7-2c69-40b8-8857-8ab3f46f0acf	CNS-GBM	male	PCAWG	DO13072	N	Y	Y	N
7181dd10-1371-4cb6-9219-a9542c62b854	Prost-AdenoCA	male	PCAWG	DO51072	N	Y	Y	N
718c5a31-6b19-4f68-9fb9-79b0c00d64a5	CNS-PiloAstro	male	PCAWG	DO35940	N	Y	Y	N
71982a1b-52a4-440f-bd5d-62a0e6cc7fd9	Lymph-BNHL	male	PCAWG	DO52661	N	Y	Y	N
71a2b4a2-88dd-4911-a67e-70b3309c4a12	Lung-SCC	male	PCAWG	DO26993	N	Y	Y	N
71ef8379-03a0-4b81-92c9-1ba666fe4d7a	Panc-AdenoCA	female	PCAWG	DO49127	N	Y	Y	N
71fda5a9-7049-406f-9348-2c24f7ddf5f4	Breast-AdenoCA	female	PCAWG	DO2995	N	Y	Y	N
72108583-5320-46ec-945f-5ff173d7dc15	Skin-Melanoma	male	PCAWG	DO220881	N	Y	Y	N
7243992d-0763-4b75-8066-e8e5309d0193	Panc-Endocrine	male	PCAWG	DO52158	N	Y	Y	N
724bf2b8-a246-4b6f-85f8-95824c03896e	Panc-Endocrine	male	PCAWG	DO52151	N	Y	Y	N
7260f57c-c623-11e3-bf01-24c6515278c0	Liver-HCC	male	PCAWG	DO50850	N	Y	Y	N
7266ec7b-4824-4b88-910e-e9bfb848d55f	Panc-AdenoCA	male	PCAWG	DO35290	N	Y	Y	N
729229fe-92b9-439b-acd2-b49159116a41	SoftTissue-Leiomyo	male	PCAWG	DO219975	N	Y	Y	N
72a27124-24b9-41f7-a065-774fdf5f7d19	Kidney-RCC	female	PCAWG	DO47064	N	Y	Y	N
72a5e569-99d4-47bc-be1b-6296a5025080	Panc-AdenoCA	male	PCAWG	DO33264	N	Y	Y	N
72b62805-76f9-476a-b876-a781e69a2c90	CNS-Medullo	female	PCAWG	DO48939	N	Y	Y	N
72c22a8c-c622-11e3-bf01-24c6515278c0	Liver-HCC	male	PCAWG	DO45151	N	Y	Y	N
72f0a49a-aec8-47e5-846a-956c4da1507c	SoftTissue-Liposarc	male	PCAWG	DO219970	N	Y	Y	N
72f82fbd-9838-4082-b605-bc3d80226f16	Panc-AdenoCA	female	PCAWG	DO35116	N	Y	Y	N
7303f9fe-88bb-48ba-b9b4-ebf9e4770c1c	Prost-AdenoCA	male	PCAWG	DO36262	N	Y	Y	N
73058c80-607e-4b55-b112-8f8f6775d014	Panc-AdenoCA	male	PCAWG	DO51479	N	Y	Y	N
734a8251-9ecc-47f5-835f-846b67693ca6	Prost-AdenoCA	male	PCAWG	DO51102	N	Y	Y	N
7364a112-61b9-41c6-b85f-18c97c54cefd	Uterus-AdenoCA	female	PCAWG	DO42256	N	Y	Y	N
73936e8b-c893-4afd-bd1f-be90c06a4869	Breast-AdenoCA	female	PCAWG	DO2323	N	Y	Y	N
73afad06-c623-11e3-bf01-24c6515278c0	Liver-HCC	male	PCAWG	DO50851	N	Y	Y	N
73f7718b-f9b1-4a63-a561-0c9cc2abeb9f	Prost-AdenoCA	male	PCAWG	DO52528	N	Y	Y	N
74039acd-5aca-4c65-818c-3b577d295be0	Breast-AdenoCA	female	PCAWG	DO3874	N	Y	Y	N
7410c00d-ed0b-48dc-a4bf-eb76ac613980	Panc-AdenoCA	female	PCAWG	DO33400	N	Y	Y	N
741c4656-0fd0-416e-86c8-f6533b6c96f4	Kidney-RCC	male	PCAWG	DO46850	N	Y	Y	N
7456abd5-303e-4e6f-bf4e-47efefc7310f	Breast-AdenoCA	female	PCAWG	DO3840	N	Y	Y	N
745b8756-0eab-423f-8cde-e0ff1aaa6596	Ovary-AdenoCA	female	PCAWG	DO46331	N	Y	Y	N
748d3ff3-8699-4519-8e0f-26b6a0581bff	Panc-AdenoCA	female	PCAWG	DO32833	N	Y	Y	N
74b57d2c-a83f-4798-b86b-a533975e4cc0	Breast-AdenoCA	female	PCAWG	DO2455	N	Y	Y	N
74e5905f-6350-498a-9454-9ea0593d2f56	Skin-Melanoma	female	PCAWG	DO220845	N	Y	Y	N
74ec279a-c622-11e3-bf01-24c6515278c0	Liver-HCC	female	PCAWG	DO45153	N	Y	Y	N
7512b38c-c623-11e3-bf01-24c6515278c0	Biliary-AdenoCA	female	PCAWG	DO45297	N	Y	Y	N
754d26af-f184-497c-856a-cd1ea7a5115c	Panc-AdenoCA	female	PCAWG	DO51546	N	Y	Y	N
759d30b2-ddb8-49e2-a604-57ff9222d3a0	CNS-PiloAstro	female	PCAWG	DO35889	N	Y	Y	N
759e20be-6a2b-4c54-aca0-6d358598d6f5	Kidney-RCC	female	PCAWG	DO46897	N	Y	Y	N
75ad15b9-8f9c-40c1-9ca6-1e8454fbd310	ColoRect-AdenoCA	female	PCAWG	DO10631	N	Y	Y	N
75ba6722-1148-4a52-a9ed-68d890238205	Skin-Melanoma	female	PCAWG	DO37659	N	Y	Y	N
75cd90ef-e884-4812-bbf3-5a524d95147e	Panc-AdenoCA	female	PCAWG	DO51481	N	Y	Y	N
75e1bdbc-474e-4367-9b4a-963b31f3b297	CNS-Medullo	male	PCAWG	DO35626	N	Y	Y	N
75fac59c-3346-4c5a-bb9f-fb67fec8d13b	Panc-AdenoCA	female	PCAWG	DO34264	N	Y	Y	N
760881cc-c623-11e3-bf01-24c6515278c0	Biliary-AdenoCA	female	PCAWG	DO45299	N	Y	Y	N
7625877a-7a2b-466f-944b-9e56689ad47b	Head-SCC	male	PCAWG	DO218554	N	Y	Y	N
764ded9e-c622-11e3-bf01-24c6515278c0	Liver-HCC	male	PCAWG	DO45155	N	Y	Y	N
767517f2-f94c-44bb-9af6-36b662b166ef	Lymph-CLL	male	PCAWG	DO7108	N	Y	Y	N
76788f17-257d-47c7-ad85-ac5f959216b5	Lymph-BNHL	male	PCAWG	DO27791	N	Y	Y	N
769e2ac9-a121-4b2a-a0fd-5f755b579811	Prost-AdenoCA	male	PCAWG	DO36345	N	Y	Y	N
76a0d9c9-5e69-44e8-9ed2-6d2e387803fc	Skin-Melanoma	male	PCAWG	DO220884	N	Y	Y	N
7731ef7f-25bd-42f5-9a20-be249306a711	Lung-SCC	male	PCAWG	DO26475	N	Y	Y	N
7789ef18-c623-11e3-bf01-24c6515278c0	Biliary-AdenoCA	male	PCAWG	DO45301	N	Y	Y	N
77bf9514-88da-473b-9a91-f669ef3cd343	Liver-HCC	male	PCAWG	DO45079	N	Y	Y	N
77c022d3-2f29-49d3-a1df-cc2e9407fd7f	Eso-AdenoCA	male	PCAWG	DO50354	N	Y	Y	N
77ebe6d2-6537-49d3-849d-fe93e2cf52af	Thy-AdenoCA	male	PCAWG	DO48084	N	Y	Y	N
78100212-65aa-4365-8b64-4b33f77732d5	Panc-AdenoCA	female	PCAWG	DO49113	N	Y	Y	N
78103d9b-0b8a-431e-bb58-5c99fbea12e4	Panc-AdenoCA	male	PCAWG	DO51474	N	Y	Y	N
7815397b-aa39-4b79-bcaa-6859a3f115f8	Kidney-RCC	male	PCAWG	DO44520	N	Y	Y	N
783579bd-e29d-457c-8236-1a80b557600c	Prost-AdenoCA	male	PCAWG	DO51044	N	Y	Y	N
7866dfb2-46b3-42b4-905b-12f80593d6bd	Eso-AdenoCA	male	PCAWG	DO50381	N	Y	Y	N
786fc3e4-e2bf-4914-9251-41c800ebb2fa	ColoRect-AdenoCA	female	PCAWG	DO37138	N	Y	Y	N
78bc2608-c623-11e3-bf01-24c6515278c0	Biliary-AdenoCA	female	PCAWG	DO45303	N	Y	Y	N
78bc4dfa-c622-11e3-bf01-24c6515278c0	Liver-HCC	male	PCAWG	DO45157	N	Y	Y	N
78bd2aa8-e5f6-4b4b-96f0-d406fbdbcee8	Lymph-BNHL	male	PCAWG	DO52658	N	Y	Y	N
79133e29-ba0b-4e2f-a6d9-bf294c5144f0	Thy-AdenoCA	female	PCAWG	DO39534	N	Y	Y	N
79169c46-7049-4576-9885-63973db76ab9	Thy-AdenoCA	male	PCAWG	DO40274	N	Y	Y	N
79353875-9d86-4063-a8ea-1d998acb1e81	Panc-Endocrine	female	PCAWG	DO52139	N	Y	Y	N
796a8782-6d7e-47c8-b322-fcfe1dd240c8	Biliary-AdenoCA	female	PCAWG	DO218491	N	Y	Y	N
7981bbf3-dceb-4d89-900c-555967e97921	Panc-AdenoCA	female	PCAWG	DO35118	N	Y	Y	N
79914ce9-04d8-4b0d-9f16-2e528044966e	Prost-AdenoCA	male	PCAWG	DO51105	N	Y	Y	N
79b23f34-c623-11e3-bf01-24c6515278c0	Biliary-AdenoCA	male	PCAWG	DO45305	N	Y	Y	N
79e81ab3-5466-4324-9387-2de00d62315c	Lymph-BNHL	male	PCAWG	DO52696	N	Y	Y	N
79eb7bba-f0d8-462c-add7-20a2fb7843e1	Lung-SCC	male	PCAWG	DO26476	N	Y	Y	N
79fa8423-2014-4536-a1f9-cb48aed3c45f	Kidney-RCC	female	PCAWG	DO46869	N	Y	Y	N
7a4f6014-f7a2-459b-bc43-df164e73cbba	Eso-AdenoCA	male	PCAWG	DO50385	N	Y	Y	N
7a5d3b6b-be5a-4e55-9255-32a069b8af3d	SoftTissue-Leiomyo	female	PCAWG	DO220221	N	Y	Y	N
7a6cb147-a576-446d-a605-fa846ea3d1ad	Liver-HCC	male	PCAWG	DO45045	N	Y	Y	N
7a86abdc-d554-43bd-ad47-22d439c930ef	Prost-AdenoCA	male	PCAWG	DO52514	N	Y	Y	N
7a921087-8e62-4a93-a757-fd8cdbe1eb8f	Ovary-AdenoCA	female	PCAWG	DO31869	N	Y	Y	N
7a95af21-ca7c-4596-9c83-66d11ca0c417	Prost-AdenoCA	male	PCAWG	DO51099	N	Y	Y	N
7ac0b303-d685-4fa5-bfec-34d2ba1dbc8e	Lung-SCC	male	PCAWG	DO27326	N	Y	Y	N
7ac3e543-3bc2-4a59-84fc-b5aa0def592c	CNS-PiloAstro	female	PCAWG	DO36091	N	Y	Y	N
7adcea71-1aed-450c-b0ff-b9d9820c6153	Eso-AdenoCA	male	PCAWG	DO50446	N	Y	Y	N
7ae3671f-bf98-4693-8f35-3b762c9121d4	Panc-Endocrine	male	PCAWG	DO46779	N	Y	Y	N
7ae510f8-c622-11e3-bf01-24c6515278c0	Liver-HCC	male	PCAWG	DO45159	N	Y	Y	N
7ae872a6-c623-11e3-bf01-24c6515278c0	Biliary-AdenoCA	female	PCAWG	DO45307	N	Y	Y	N
7ae9b843-488f-459c-8c0d-c81dcae57f99	Prost-AdenoCA	male	PCAWG	DO51051	N	Y	Y	N
7b08e810-f3c9-4155-ac11-f45a3a4f8b41	Breast-AdenoCA	female	PCAWG	DO4080	N	Y	Y	N
7b0b60c7-5fa0-440e-937f-8d82119330d6	Breast-LobularCA	female	PCAWG	DO1281	N	Y	Y	N
7b296706-b535-45a0-9a8e-4a34a8c33bb5	Lymph-CLL	male	PCAWG	DO6368	N	Y	Y	N
7b318282-5df4-42bc-b1e0-0e4a66ba9204	Panc-AdenoCA	male	PCAWG	DO34720	N	Y	Y	N
7b482f46-adcc-48ae-a4d6-17f4edd998dc	Stomach-AdenoCA	male	PCAWG	DO224498	N	Y	Y	N
7ba70717-d65e-4a45-af79-60a976770526	Skin-Melanoma	male	PCAWG	DO220894	N	Y	Y	N
7bc3209f-b349-49bf-9b3d-44ef870b586f	Cervix-SCC	female	PCAWG	DO6255	N	Y	Y	N
7bd3d112-d411-4ea8-a9a9-bd965f0fc943	Kidney-RCC	male	PCAWG	DO46977	N	Y	Y	N
7bd4d5e2-69ee-4264-93e4-2ba01418c460	CNS-Medullo	male	PCAWG	DO35545	N	Y	Y	N
7bdcb78a-c623-11e3-bf01-24c6515278c0	Biliary-AdenoCA	male	PCAWG	DO45309	N	Y	Y	N
7c405ca0-c622-11e3-bf01-24c6515278c0	Liver-HCC	male	PCAWG	DO45161	N	Y	Y	N
7c43c006-d917-4915-b304-65995b6c0d46	Panc-AdenoCA	female	PCAWG	DO51522	N	Y	Y	N
7c477f01-8000-49dc-a692-e47fc15e0b4f	Panc-Endocrine	male	PCAWG	DO46745	N	Y	Y	N
7c5c2293-3f40-4ae3-8346-6a327b2abf4d	Eso-AdenoCA	female	PCAWG	DO10858	N	Y	Y	N
7cae6c0b-36fe-411b-bbba-093a4c846d84	CNS-GBM	female	PCAWG	DO11148	N	Y	Y	N
7cb71498-6ada-43c6-912b-bad4f93cf580	Panc-AdenoCA	male	PCAWG	DO34905	N	Y	Y	N
7ccb9a4d-6f48-41c2-a630-27fde8c67d60	Panc-AdenoCA	male	PCAWG	DO34696	N	Y	Y	N
7ccee959-1e87-4a39-b6b3-840ddcb94995	Panc-AdenoCA	male	PCAWG	DO51510	N	Y	Y	N
7cd7fe38-c623-11e3-bf01-24c6515278c0	Liver-HCC	male	PCAWG	DO50855	N	Y	Y	N
7cdbe0e8-f614-4f54-b864-fd6b39e8ef1c	Breast-LobularCA	female	PCAWG	DO4018	N	Y	Y	N
7d04f401-3505-410c-8def-0348ecd8aae2	Panc-AdenoCA	female	PCAWG	DO51542	N	Y	Y	N
7d2a22eb-7344-4cba-ad7d-94c3f9ef3d7c	Bladder-TCC	male	PCAWG	DO822	N	Y	Y	N
7d2da7ba-f57c-4083-9572-6fa98008083b	Eso-AdenoCA	female	PCAWG	DO50365	N	Y	Y	N
7d332cb1-ba25-47e4-8bf8-d25e14f40d59	SoftTissue-Liposarc	female	PCAWG	DO220116	N	Y	Y	N
7d38018a-c622-11e3-bf01-24c6515278c0	Liver-HCC	male	PCAWG	DO45163	N	Y	Y	N
7d52a9e7-b5a9-4519-96fd-e8be42a7890c	Lymph-CLL	male	PCAWG	DO6410	N	Y	Y	N
7d59205a-65ec-4341-9748-28639d82ed29	ColoRect-AdenoCA	female	PCAWG	DO36572	N	Y	Y	N
7d734d06-f2b1-4924-a201-620ac8084c49	SoftTissue-Liposarc	male	PCAWG	DO219967	N	Y	Y	N
7d7fff91-3f69-4123-b514-140ed3d9cd66	Panc-AdenoCA	female	PCAWG	DO51488	N	Y	Y	N
7dc3e035-c7ae-4164-a62b-9c2460812b05	Cervix-SCC	female	PCAWG	DO48991	N	Y	Y	N
7dc5f8ba-0080-43d3-8426-bd527a970761	Lung-SCC	male	PCAWG	DO27334	N	Y	Y	N
7dd2dc62-0eb4-4d45-86f1-e9e9377181ca	Prost-AdenoCA	male	PCAWG	DO46792	N	Y	Y	N
7dddd413-d2c6-4f75-bbf6-3b202877546e	CNS-Medullo	male	PCAWG	DO35576	N	Y	Y	N
7df3a542-c623-11e3-bf01-24c6515278c0	Liver-HCC	male	PCAWG	DO50857	N	Y	Y	N
7dfcfe29-3900-4d7b-8067-60c51584b0b1	Thy-AdenoCA	female	PCAWG	DO38946	N	Y	Y	N
7e036d40-b669-4929-a1e2-c4736e01a473	Stomach-AdenoCA	male	PCAWG	DO222292	N	Y	Y	N
7e22401d-f4cd-44c5-8a01-b08a439e5a31	Skin-Melanoma	female	PCAWG	DO220861	N	Y	Y	N
7e305f31-fbb0-4bce-894b-1dd85e303421	Stomach-AdenoCA	male	PCAWG	DO38380	N	Y	Y	N
7e4d570e-f26b-41fb-84c5-2a6f7d668bb5	Prost-AdenoCA	male	PCAWG	DO51142	N	Y	Y	N
7e584ff6-0b81-4f85-81da-b8117afee326	Head-SCC	female	PCAWG	DO15014	N	Y	Y	N
7eac4710-c622-11e3-bf01-24c6515278c0	Liver-HCC	male	PCAWG	DO23513	N	Y	Y	N
7eb0ee38-fbe2-49ea-ba63-aa13825eca6e	Liver-HCC	male	PCAWG	DO44744	N	Y	Y	N
7eb0f792-858f-45d1-a908-125b02ea1506	Stomach-AdenoCA	male	PCAWG	DO217822	N	Y	Y	N
7edc42d3-d08e-4360-a3e1-aeb57cfc6640	Skin-Melanoma	female	PCAWG	DO220871	N	Y	Y	N
7ef9fd9b-d349-4ec3-ab4d-1a1d11c0204b	Panc-AdenoCA	male	PCAWG	DO35098	N	Y	Y	N
7f031d71-3cb7-4744-86bd-a3beecfe166e	Skin-Melanoma	female	PCAWG	DO220848	N	Y	Y	N
7f03cb4b-60b1-460c-b761-402e7ca09b0d	Liver-HCC	female	PCAWG	DO44875	N	Y	Y	N
7f22b0f7-4040-4c84-939e-894c3050ef5d	CNS-Medullo	female	PCAWG	DO35544	N	Y	Y	N
7f42e118-aab6-438a-9e84-e7451fe12d7e	Panc-AdenoCA	female	PCAWG	DO33168	N	Y	Y	N
7f5fd36f-6e30-45ca-92a5-d8a8a8ee1bc2	Panc-AdenoCA	male	PCAWG	DO51468	N	Y	Y	N
7f795952-c623-11e3-bf01-24c6515278c0	Liver-HCC	male	PCAWG	DO50859	N	Y	Y	N
7f7e007e-4b06-4328-b116-6dcdb2ad8181	Lymph-CLL	male	PCAWG	DO6742	N	Y	Y	N
7f9382a5-f6da-4fe8-93ad-6adc91f508fa	CNS-PiloAstro	male	PCAWG	DO35892	N	Y	Y	N
7f94d650-41b9-4664-bcde-dc8533e4602d	Eso-AdenoCA	female	PCAWG	DO50398	N	Y	Y	N
7fba5aac-c622-11e3-bf01-24c6515278c0	Liver-HCC	male	PCAWG	DO45165	N	Y	Y	N
7fc7b316-f3d3-4e71-9417-423fe334e6bc	Liver-HCC	male	PCAWG	DO44974	N	Y	Y	N
7fcd8af9-4d73-4c97-95cc-b30b09f21bb2	Panc-AdenoCA	female	PCAWG	DO32893	N	Y	Y	N
7fdd07a4-4a27-40c3-af92-a0074e6391f5	Ovary-AdenoCA	female	PCAWG	DO46334	N	Y	Y	N
7fe96e71-436d-49d4-9e47-e104e1203568	Prost-AdenoCA	male	PCAWG	DO51067	N	Y	Y	N
801e67c8-c506-410a-bdf0-856a66e974f4	Cervix-SCC	female	PCAWG	DO49956	N	Y	Y	N
8044a282-bc2c-47c6-8a85-53c3b5eeb08f	Prost-AdenoCA	male	PCAWG	DO51063	N	Y	Y	N
804ffa2e-158b-447d-945c-707684134c87	Bladder-TCC	male	PCAWG	DO548	N	Y	Y	N
8093649a-74d6-4832-9154-8cc0182fa381	Ovary-AdenoCA	female	PCAWG	DO29146	N	Y	Y	N
80ab6c08-c622-11e3-bf01-24c6515278c0	Liver-HCC	male	PCAWG	DO45167	N	Y	Y	N
80ebcecc-4a7a-40dd-914c-f0648a58095f	Liver-HCC	male	PCAWG	DO45065	N	Y	Y	N
80f02aec-c07a-4bcb-b547-e60f8c33a7b1	Ovary-AdenoCA	female	PCAWG	DO30340	N	Y	Y	N
81598359-24d5-4a8b-a6e6-7a6f94289119	Head-SCC	male	PCAWG	DO14264	N	Y	Y	N
819b4304-c622-11e3-bf01-24c6515278c0	Liver-HCC	male	PCAWG	DO45169	N	Y	Y	N
81a8b064-e735-455f-b2db-af7ae11daac4	Liver-HCC	male	PCAWG	DO52171	N	Y	Y	N
81b1e78c-6032-4ff4-b52a-83456b9450ea	ColoRect-AdenoCA	female	PCAWG	DO36969	N	Y	Y	N
81b4dd02-34ec-4ddc-8818-ed888a60ad88	Lymph-BNHL	male	PCAWG	DO27773	N	Y	Y	N
81bb13fc-f082-4c0b-8066-1729f11ef617	Kidney-ChRCC	male	PCAWG	DO220474	N	Y	Y	N
81bc7f0c-865d-4801-a935-2ab04170df53	Panc-AdenoCA	male	PCAWG	DO35350	N	Y	Y	N
81c7a8c1-8a6a-4e78-a72c-f7c021c67ff7	Stomach-AdenoCA	male	PCAWG	DO218230	N	Y	Y	N
81cc0f39-6677-4f2e-9a75-d30152b188f3	Lymph-BNHL	male	PCAWG	DO52681	N	Y	Y	N
81d0d6bb-7319-4b67-bcf7-36df24e76b43	Kidney-RCC	male	PCAWG	DO17977	N	Y	Y	N
8282283d-247a-431d-9421-0fcc52f0a897	Panc-AdenoCA	male	PCAWG	DO221541	N	Y	Y	N
8294a969-59a1-4d3b-895b-f07e96bf9f7a	Head-SCC	female	PCAWG	DO14232	N	Y	Y	N
82aefe8e-c622-11e3-bf01-24c6515278c0	Liver-HCC	male	PCAWG	DO23514	N	Y	Y	N
82b8cda8-fbff-455e-b0db-7ff6528bd6c8	Lymph-BNHL	female	PCAWG	DO27813	N	Y	Y	N
82be6087-a491-42d4-9b48-6a10d1bace18	Uterus-AdenoCA	female	PCAWG	DO43739	N	Y	Y	N
82d2ea5f-ebdc-4907-a287-fe837fd6b59c	Uterus-AdenoCA	female	PCAWG	DO41951	N	Y	Y	N
82d7fa2d-19cd-41b7-8ed1-ea9fb9a544c6	CNS-GBM	male	PCAWG	DO12382	N	Y	Y	N
836ec5a5-e385-4236-83e7-2641ee35db7f	Prost-AdenoCA	male	PCAWG	DO51137	N	Y	Y	N
83a1b304-2ec1-44ae-a9c5-8ad3a2a46a1f	Skin-Melanoma	male	PCAWG	DO220860	N	Y	Y	N
83d57c5c-c622-11e3-bf01-24c6515278c0	Liver-HCC	male	PCAWG	DO45171	N	Y	Y	N
83eca7b5-45bb-44c0-8afe-36f8988d0078	Head-SCC	male	PCAWG	DO14420	N	Y	Y	N
8404ef5b-7a64-47fe-98f9-3f63619d2d99	CNS-Medullo	male	PCAWG	DO35737	N	Y	Y	N
842df341-d34f-4ed6-928c-eaf15bf7f667	Cervix-AdenoCA	female	PCAWG	DO49954	N	Y	Y	N
8454fe53-869d-41c8-b0c8-a7929d00eec3	Panc-AdenoCA	male	PCAWG	DO32900	N	Y	Y	N
84a6ea88-eeb8-4060-a90c-e4abac013ad4	Panc-AdenoCA	female	PCAWG	DO32980	N	Y	Y	N
84ae4dd8-f661-46aa-9892-69742e2f3542	Prost-AdenoCA	male	PCAWG	DO51145	N	Y	Y	N
84c77098-03d0-4b22-afb1-797703e85c6c	Breast-AdenoCA	female	PCAWG	DO5661	N	Y	Y	N
84ca6ab0-9edc-4636-9d27-55cdba334d7d	Ovary-AdenoCA	female	PCAWG	DO29850	N	Y	Y	N
84e601b7-dfa5-4cd5-9fef-07f03967a0d4	Lung-SCC	female	PCAWG	DO26512	N	Y	Y	N
84fe77b4-f6cc-49bf-a6b9-1621ec9394f8	Liver-HCC	female	PCAWG	DO44890	N	Y	Y	N
850389d4-c622-11e3-bf01-24c6515278c0	Liver-HCC	male	PCAWG	DO48672	N	Y	Y	N
85422a8e-2599-4dab-a257-150e380ecba8	Kidney-RCC	female	PCAWG	DO47076	N	Y	Y	N
85448d11-9f84-44b7-8ae3-a115f24bdb76	Kidney-RCC	female	PCAWG	DO16999	N	Y	Y	N
857a8354-9589-424e-98f4-98b9bfd6dcb0	Panc-Endocrine	female	PCAWG	DO52141	N	Y	Y	N
858631eb-4e91-4aad-809c-c3948519313d	Lymph-BNHL	male	PCAWG	DO52650	N	Y	Y	N
85d915b8-0184-4ec7-93ad-e9ffa2f5743b	CNS-Oligo	female	PCAWG	DO22524	N	Y	Y	N
85e29049-a5e8-49fa-a576-e113c7b2c2e3	ColoRect-AdenoCA	male	PCAWG	DO8047	N	Y	Y	N
85ed2434-da94-4333-90ca-6ca4691cbdd3	Kidney-ChRCC	female	PCAWG	DO220510	N	Y	Y	N
86386b36-2950-4479-b79f-4b347053c8bc	CNS-Oligo	female	PCAWG	DO22417	N	Y	Y	N
8658f4f5-9a50-4195-8ea3-227951977647	Ovary-AdenoCA	female	PCAWG	DO28273	N	Y	Y	N
8659a35e-c622-11e3-bf01-24c6515278c0	Liver-HCC	male	PCAWG	DO23515	N	Y	Y	N
866ecfe7-caa6-4565-9418-6b9d6c8a3b43	Lymph-BNHL	male	PCAWG	DO52662	N	Y	Y	N
86874a67-aa86-45f1-be32-3b2722ebedec	Prost-AdenoCA	male	PCAWG	DO51109	N	Y	Y	N
8689b53c-8883-479c-85f6-d13b86272b5d	Prost-AdenoCA	male	PCAWG	DO46795	N	Y	Y	N
868c95ad-45df-4f8e-9553-b7c2c5679deb	CNS-Medullo	male	PCAWG	DO48938	N	Y	Y	N
8691c87f-2468-44bb-a670-3dccd6da33c6	Breast-AdenoCA	female	PCAWG	DO4449	N	Y	Y	N
86cbb7ad-b22b-414f-a122-77d38c77207d	CNS-PiloAstro	male	PCAWG	DO36015	N	Y	Y	N
86f23897-dba0-4e89-8381-d174eaa6fcc1	Ovary-AdenoCA	female	PCAWG	DO46352	N	Y	Y	N
870e7aa5-a9c2-4c4e-afa8-36bb3bdc4eee	Lymph-CLL	female	PCAWG	DO52722	N	Y	Y	N
873ed251-fa44-465f-99e0-c90a42ea13d9	Lymph-CLL	male	PCAWG	DO6754	N	Y	Y	N
874f64e9-8a0d-4f88-92c4-7e831842b1d1	Lymph-BNHL	female	PCAWG	DO27795	N	Y	Y	N
87671312-c622-11e3-bf01-24c6515278c0	Liver-HCC	male	PCAWG	DO45173	N	Y	Y	N
878a7fe7-20ff-4651-9587-b4d6fd42e929	Head-SCC	male	PCAWG	DO15110	N	Y	Y	N
87e0b332-60f3-4d59-8c4e-691a820c9ee1	Kidney-RCC	female	PCAWG	DO46992	N	Y	Y	N
87e1ffee-a8cd-4d75-937e-ed415cf43546	Prost-AdenoCA	male	PCAWG	DO36254	N	Y	Y	N
880e6970-0131-4966-b13e-8614d33f0df7	CNS-Medullo	male	PCAWG	DO35857	N	Y	Y	N
88395c0e-4afe-434d-8b20-5a3eef8b7f00	CNS-Oligo	male	PCAWG	DO22106	N	Y	Y	N
8845fce6-e2b4-4929-942b-57096b0bbafc	Thy-AdenoCA	female	PCAWG	DO39847	N	Y	Y	N
8867bdef-3a8d-433e-b10f-d752e2cbb022	Stomach-AdenoCA	male	PCAWG	DO217814	N	Y	Y	N
887616c5-06a7-4e83-948c-3546202349fb	Prost-AdenoCA	male	PCAWG	DO51093	N	Y	Y	N
8888e808-594b-4c76-b2e4-62aa56736f7c	Ovary-AdenoCA	female	PCAWG	DO46542	N	Y	Y	N
889fb525-5055-4408-a12e-17f1225c9d29	CNS-Medullo	female	PCAWG	DO48959	N	Y	Y	N
88bc38ba-ad1d-431e-a67e-0a5a23678386	Panc-AdenoCA	male	PCAWG	DO49181	N	Y	Y	N
88d5a8b2-daba-45ce-90bf-480fac85bf1d	Panc-AdenoCA	male	PCAWG	DO49168	N	Y	Y	N
88d82a42-c622-11e3-bf01-24c6515278c0	Liver-HCC	male	PCAWG	DO45175	N	Y	Y	N
88e35d25-d98d-4576-8ebe-1cd74010ecd8	Kidney-RCC	male	PCAWG	DO44496	N	Y	Y	N
88f2c496-3eb4-4c03-b3a5-8d5a55803aaf	Skin-Melanoma	male	PCAWG	DO37409	N	Y	Y	N
890e840c-1d1d-4874-a8eb-f9d9a2b50a1c	Lymph-BNHL	female	PCAWG	DO221124	N	Y	Y	N
89195d56-1ef2-41df-b200-9f18e38f574a	Panc-AdenoCA	male	PCAWG	DO51507	N	Y	Y	N
8930735a-4eb4-4489-8513-d4b600c316ab	Prost-AdenoCA	male	PCAWG	DO10835	N	Y	Y	N
897a4500-6fb8-4e81-aa07-021a26d632fb	Lymph-BNHL	female	PCAWG	DO222306	N	Y	Y	N
897ba508-d74b-46bf-8554-1210a66a36d1	Skin-Melanoma	female	PCAWG	DO220859	N	Y	Y	N
89c48e53-c8a9-4518-b3b8-509cdcaff52b	Lung-SCC	male	PCAWG	DO26976	N	Y	Y	N
89dad92e-5b3f-479a-a6da-a94ee7df7f8a	Ovary-AdenoCA	female	PCAWG	DO46602	N	Y	Y	N
89f34810-19c6-47bc-981d-98498b013686	CNS-PiloAstro	male	PCAWG	DO35979	N	Y	Y	N
8a2580c3-9c89-4cb0-b94d-3eca15dac1c3	Liver-HCC	male	PCAWG	DO45089	N	Y	Y	N
8a69f3ca-4e17-4daa-8722-a36316e345ba	Ovary-AdenoCA	female	PCAWG	DO28233	N	Y	Y	N
8a6d6b2e-c622-11e3-bf01-24c6515278c0	Liver-HCC	female	PCAWG	DO45177	N	Y	Y	N
8a8dd718-c46e-462a-9793-83d88f5caa7f	CNS-Medullo	female	PCAWG	DO48902	N	Y	Y	N
8a929c55-35a6-4645-bb70-4b85d281b139	ColoRect-AdenoCA	female	PCAWG	DO44086	N	Y	Y	N
8a9359de-b0ad-4a2d-a543-e3b982697db9	Prost-AdenoCA	male	PCAWG	DO51136	N	Y	Y	N
8b0c4c91-2d07-4a9b-97a1-d2bda003437e	Liver-HCC	male	PCAWG	DO45043	N	Y	Y	N
8b28f6d2-4b7d-493b-826e-b119a4fb0cb4	Ovary-AdenoCA	female	PCAWG	DO46412	N	Y	Y	N
8bbe4006-be0a-4cd5-91f6-529100d4f06e	Prost-AdenoCA	male	PCAWG	DO51122	N	Y	Y	N
8bda75a6-86b9-458e-948b-05049b4c52ce	CNS-Medullo	female	PCAWG	DO35739	N	Y	Y	N
8be2b0f5-7bad-4720-b13c-e95b32bdb933	Cervix-SCC	female	PCAWG	DO51594	N	Y	Y	N
8be6b14d-286a-471b-a282-ab98bc6050c3	Panc-AdenoCA	female	PCAWG	DO51506	N	Y	Y	N
8c0a7dfa-6ec3-4262-b718-c3605722df37	Prost-AdenoCA	male	PCAWG	DO51089	N	Y	Y	N
8c233a11-3b2e-4273-bbe1-b5a5f5a351d5	Panc-AdenoCA	male	PCAWG	DO51477	N	Y	Y	N
8c4038b6-c02a-46db-9514-c13b88d9bf48	Lymph-CLL	female	PCAWG	DO52713	N	Y	Y	N
8c443bd0-7987-44de-b312-5b859e6d13a9	Panc-Endocrine	female	PCAWG	DO52137	N	Y	Y	N
8c46a1df-1c10-4188-992a-a55b782494c9	CNS-Oligo	female	PCAWG	DO22195	N	Y	Y	N
8c4ebff2-8318-4046-98f5-da8f6b1a9e3b	Panc-Endocrine	male	PCAWG	DO51170	N	Y	Y	N
8c5f9574-c622-11e3-bf01-24c6515278c0	Liver-HCC	female	PCAWG	DO45179	N	Y	Y	N
8c619cbc-9e91-4716-9711-5236e55d8f46	Bladder-TCC	male	PCAWG	DO695	N	Y	Y	N
8c850df7-d48e-4386-b3a5-cac5da865ea5	Prost-AdenoCA	male	PCAWG	DO51158	N	Y	Y	N
8ca665f8-fe78-48bf-8c0f-c606d92885d4	Skin-Melanoma	female	PCAWG	DO220911	N	Y	Y	N
8cbd1752-7eea-46d3-8623-09e96dfb1fdf	Panc-Endocrine	female	PCAWG	DO52129	N	Y	Y	N
8cce153d-953d-40c5-976b-60f6a143608c	Lymph-CLL	female	PCAWG	DO52725	N	Y	Y	N
8ce95cae-6adb-4bac-b072-94e2d9b70017	CNS-PiloAstro	female	PCAWG	DO35959	N	Y	Y	N
8cf713ff-256b-4411-a1b4-5bf6f445b747	Liver-HCC	male	PCAWG	DO44806	N	Y	Y	N
8cf9b32d-3d6f-4898-8c7a-89511b754021	Lung-SCC	male	PCAWG	DO26653	N	Y	Y	N
8d4cb709-c95c-4bdc-844b-c0bfa2a3028e	Uterus-AdenoCA	female	PCAWG	DO42240	N	Y	Y	N
8d5ffe62-6dd9-4764-b0b7-5e3010eefe6d	Skin-Melanoma	male	PCAWG	DO37587	N	Y	Y	N
8d67c121-37d0-4fc0-a349-2c9452589d65	Panc-AdenoCA	male	PCAWG	DO34793	N	Y	Y	N
8d7592e2-c622-11e3-bf01-24c6515278c0	Liver-HCC	female	PCAWG	DO45181	N	Y	Y	N
8da641e4-9b12-4163-bd1e-9d5af91e5186	ColoRect-AdenoCA	male	PCAWG	DO37074	N	Y	Y	N
8dd14f0e-8601-4aa1-864c-3c49e768cdd1	Uterus-AdenoCA	female	PCAWG	DO41943	N	Y	Y	N
8ddcf0d9-312f-4055-8984-55d463face34	Lymph-BNHL	female	PCAWG	DO52673	N	Y	Y	N
8e03e773-5557-4e78-889b-4710c515378f	Breast-AdenoCA	female	PCAWG	DO1328	N	Y	Y	N
8e48aa43-6cd1-4aef-83ce-2451b1b86e8e	Eso-AdenoCA	male	PCAWG	DO50364	N	Y	Y	N
8e7fe8bb-6b3d-428f-a232-97e6042a0f39	Prost-AdenoCA	male	PCAWG	DO51157	N	Y	Y	N
8ea666b7-2b6e-4df8-9a9d-b8265b9749b4	Skin-Melanoma	male	PCAWG	DO37627	N	Y	Y	N
8eb90ea4-c622-11e3-bf01-24c6515278c0	Liver-HCC	female	PCAWG	DO45183	N	Y	Y	N
8efb116f-4ecf-4191-8ebf-90a94c1880cf	CNS-Medullo	male	PCAWG	DO48925	N	Y	Y	N
8f558713-f32b-403b-aedf-c79efeb41c67	Breast-AdenoCA	female	PCAWG	DO3458	N	Y	Y	N
8fa0484b-5f95-4ec8-b3de-cea2e8f3c5ca	Kidney-RCC	male	PCAWG	DO46961	N	Y	Y	N
8fa7549d-d0a6-4216-9763-74b0f21c0fd7	CNS-PiloAstro	male	PCAWG	DO35925	N	Y	Y	N
8fa9575b-b2c9-4bd7-8da1-3c2cdf0e39f6	Lymph-CLL	male	PCAWG	DO6388	N	Y	Y	N
8fb7fcac-6c1d-40c2-9309-b53821cbef30	Kidney-RCC	male	PCAWG	DO49736	N	Y	Y	N
8fc11cb6-9d79-41c3-bb45-0dadda890e8d	Lymph-BNHL	female	PCAWG	DO52677	N	Y	Y	N
8fc7a4cc-c25d-4372-bf17-2dae795e5596	Kidney-RCC	female	PCAWG	DO47000	N	Y	Y	N
8fd5e62c-c622-11e3-bf01-24c6515278c0	Liver-HCC	male	PCAWG	DO45185	N	Y	Y	N
8ff9b1b6-a498-47fe-a970-ab7cfb64e653	Eso-AdenoCA	male	PCAWG	DO50345	N	Y	Y	N
9011cf17-0783-4f9d-b355-4f0fc1a2e78b	Panc-AdenoCA	male	PCAWG	DO51501	N	Y	Y	N
9020b6a5-8325-4b0d-84d9-04371c857910	Ovary-AdenoCA	female	PCAWG	DO30060	N	Y	Y	N
9032b7fe-e38a-4641-a45e-67041668adc4	Breast-AdenoCA	female	PCAWG	DO4635	N	Y	Y	N
90611290-e44c-438e-91aa-f3b83dae3b71	Liver-HCC	female	PCAWG	DO22836	N	Y	Y	N
906f6f1e-569d-4ce2-9273-1f305782f77f	CNS-Medullo	male	PCAWG	DO35841	N	Y	Y	N
9078333d-73d3-496a-9fc3-a94353b7e107	Panc-AdenoCA	male	PCAWG	DO51499	N	Y	Y	N
90883300-d4b6-45d7-af9a-4e4ce4104500	Thy-AdenoCA	female	PCAWG	DO39798	N	Y	Y	N
909f3c5d-89fc-419b-a654-75ac1dbb149f	CNS-Medullo	male	PCAWG	DO48950	N	Y	Y	N
90ab64be-2229-4a8e-b864-4260b6cb39e9	CNS-Medullo	female	PCAWG	DO48900	N	Y	Y	N
90b3c237-29a4-48b3-90b3-9f2c0ccb5928	Panc-AdenoCA	male	PCAWG	DO49193	N	Y	Y	N
90de4296-0223-4b9f-8abb-6db278bfc932	Lymph-CLL	female	PCAWG	DO51989	N	Y	Y	N
90fd404b-f734-41ed-a601-0f30e43625fc	Prost-AdenoCA	male	PCAWG	DO51096	N	Y	Y	N
91397d9c-3120-407f-8847-74b356943469	Lymph-CLL	male	PCAWG	DO52711	N	Y	Y	N
914421d2-898e-433e-bb66-b1710eaae2c7	CNS-GBM	male	PCAWG	DO11860	N	Y	Y	N
915cbb43-9e00-433d-818f-531011bea57e	Lymph-CLL	female	PCAWG	DO52717	N	Y	Y	N
917564e4-c622-11e3-bf01-24c6515278c0	Liver-HCC	female	PCAWG	DO45187	N	Y	Y	N
91b6fd6b-547a-47e4-8ecb-a6f1826ccfd3	Panc-AdenoCA	female	PCAWG	DO35216	N	Y	Y	N
91f458e6-64b7-454d-a542-b0aa23638fd8	Bladder-TCC	female	PCAWG	DO483	N	Y	Y	N
92126163-00c3-41f2-9ce6-7aad5f621407	Uterus-AdenoCA	female	PCAWG	DO42544	N	Y	Y	N
924613ef-8732-4703-a387-136d37b2ba6b	CNS-PiloAstro	female	PCAWG	DO36127	N	Y	Y	N
9258860c-a336-4075-996d-2ee0c18b281c	Eso-AdenoCA	female	PCAWG	DO50338	N	Y	Y	N
926a04de-ef57-4271-91db-e90de8aa8a1a	Eso-AdenoCA	male	PCAWG	DO50403	N	Y	Y	N
929f2216-6ab3-414f-a814-49b69d4b49d9	Lymph-BNHL	female	PCAWG	DO52670	N	Y	Y	N
931b24da-5d6d-4c2d-8de9-ef32d6eb8565	Stomach-AdenoCA	male	PCAWG	DO47753	N	Y	Y	N
9321341c-c622-11e3-bf01-24c6515278c0	Liver-HCC	female	PCAWG	DO45189	N	Y	Y	N
935b113e-f5ed-4a07-8e1d-1603daba7f40	Lung-SCC	male	PCAWG	DO26971	N	Y	Y	N
93a49462-4bd3-4efa-87a5-69006abba5a0	Liver-HCC	male	PCAWG	DO45077	N	Y	Y	N
93b51c61-6eea-4228-a102-840a2e118522	Kidney-ChRCC	female	PCAWG	DO220509	N	Y	Y	N
93be2990-bceb-45fd-aca5-3358d96e9d5a	CNS-Medullo	female	PCAWG	DO48914	N	Y	Y	N
93ff786e-0165-4b02-8d27-806d422e93fc	ColoRect-AdenoCA	male	PCAWG	DO8730	N	Y	Y	N
94108975-b7a0-40ba-ad39-e44cc62e8cc0	Bladder-TCC	female	PCAWG	DO522	N	Y	Y	N
941fcb56-e059-403d-aab1-0692a3ecc45e	Ovary-AdenoCA	female	PCAWG	DO46360	N	Y	Y	N
94431626-c622-11e3-bf01-24c6515278c0	Liver-HCC	male	PCAWG	DO48674	N	Y	Y	N
94434272-4cbd-4b4d-bd98-44f18526dd69	Kidney-ChRCC	female	PCAWG	DO220342	N	Y	Y	N
945e6808-2887-4f32-ac32-8f9e00353bf6	Cervix-SCC	female	PCAWG	DO44285	N	Y	Y	N
94652d14-2e4d-4f4a-a4f7-8df77df788c0	Panc-AdenoCA	female	PCAWG	DO51498	N	Y	Y	N
94cf1801-a720-4b2f-aab5-0b76c8ccb242	CNS-PiloAstro	male	PCAWG	DO35869	N	Y	Y	N
9536f736-63bc-4099-bd54-740f5910f4a8	Stomach-AdenoCA	female	PCAWG	DO38603	N	Y	Y	N
955763f0-0735-418f-9ea4-3c980a966002	CNS-PiloAstro	male	PCAWG	DO35931	N	Y	Y	N
9563a264-c622-11e3-bf01-24c6515278c0	Liver-HCC	female	PCAWG	DO45191	N	Y	Y	N
958d4d1d-25e2-43f2-a18b-59b2c66f0c05	Panc-Endocrine	male	PCAWG	DO52148	N	Y	Y	N
959efb81-1d56-4659-9b7a-09f2b62483f2	Kidney-RCC	male	PCAWG	DO47068	N	Y	Y	N
95cc9620-7686-4805-a96c-cf8e659847c3	Panc-AdenoCA	male	PCAWG	DO51515	N	Y	Y	N
95e8d38a-122e-494c-a304-bef4275fed7e	Uterus-AdenoCA	female	PCAWG	DO41911	N	Y	Y	N
95fc38ac-2b36-4c46-abbf-8d2d52ff9626	Ovary-AdenoCA	female	PCAWG	DO28289	N	Y	Y	N
9623d295-c23d-4f2f-827c-69f767a26f1f	Lung-SCC	male	PCAWG	DO27279	N	Y	Y	N
9650640f-154d-4696-aa96-3611c6fcee7b	Head-SCC	male	PCAWG	DO218180	N	Y	Y	N
96517058-18d2-4847-8085-768ca8aa1565	Liver-HCC	female	PCAWG	DO44888	N	Y	Y	N
968929b0-6bfb-4a2c-bd4d-570bfcdb8a6a	SoftTissue-Liposarc	male	PCAWG	DO219964	N	Y	Y	N
9689cb33-8ac9-4ee5-800d-3900769988af	Prost-AdenoCA	male	PCAWG	DO36361	N	Y	Y	N
96a2896c-1e32-4827-a526-6b7104832f9a	Eso-AdenoCA	male	PCAWG	DO50307	N	Y	Y	N
96abdbc8-c622-11e3-bf01-24c6515278c0	Liver-HCC	female	PCAWG	DO45193	N	Y	Y	N
96b67289-9c42-402b-8e30-9efb4d512bef	Prost-AdenoCA	male	PCAWG	DO52520	N	Y	Y	N
96ba50eb-3c12-41ad-ac7b-d23b2001fe44	Panc-AdenoCA	female	PCAWG	DO51469	N	Y	Y	N
96cca60e-17dc-44c3-90f7-1b57b0e08e5f	Panc-AdenoCA	male	PCAWG	DO35228	N	Y	Y	N
96dc785c-8417-4813-8d15-c32b22d78b74	Lung-SCC	male	PCAWG	DO26798	N	Y	Y	N
96e3db14-2bb1-4f68-aed6-5e794750c96e	CNS-GBM	female	PCAWG	DO13510	N	Y	Y	N
96e62134-b8cc-4931-9c99-1193448c7c93	CNS-Medullo	female	PCAWG	DO48898	N	Y	Y	N
96e99cf0-707e-49f3-9ec6-cb4f90ecf7e4	Panc-Endocrine	male	PCAWG	DO48553	N	Y	Y	N
96ef40c3-8d4c-4fe1-a33a-99f5b205a0bb	CNS-GBM	female	PCAWG	DO10900	N	Y	Y	N
96f337d2-cec4-4484-87cd-ab2109d2bf50	Uterus-AdenoCA	female	PCAWG	DO41217	N	Y	Y	N
97064332-1d4f-4571-93ff-354ffe6d7df9	Breast-AdenoCA	female	PCAWG	DO1954	N	Y	Y	N
973d0577-8ca4-44a1-817f-1d3c1bada151	Bladder-TCC	female	PCAWG	DO689	N	Y	Y	N
9749a9a5-cb7f-4038-a5f9-5e2d6b97c689	Eso-AdenoCA	male	PCAWG	DO50318	N	Y	Y	N
978ae91e-6ebe-4efa-97ff-cfad511ae7b3	Skin-Melanoma	male	PCAWG	DO37418	N	Y	Y	N
97a6f44a-c622-11e3-bf01-24c6515278c0	Biliary-AdenoCA	male	PCAWG	DO45195	N	Y	Y	N
97c1a300-978d-4df1-9e97-ce2f92b9eff1	Kidney-ChRCC	female	PCAWG	DO220358	N	Y	Y	N
97c46ede-b280-4344-8dbb-e860c6472239	Panc-AdenoCA	female	PCAWG	DO51504	N	Y	Y	N
97f451e5-a1cc-4f29-8318-0e6ae74efe2f	CNS-Medullo	female	PCAWG	DO48909	N	Y	Y	N
982b58c4-02b3-4e7d-8af0-4b133d0c7e50	Prost-AdenoCA	male	PCAWG	DO51129	N	Y	Y	N
983c14b8-f35b-497b-9fd4-5e5f5f0a7aa7	Biliary-AdenoCA	female	PCAWG	DO217850	N	Y	Y	N
987528ac-437a-4eb8-a335-4f2076d5c006	Breast-AdenoCA	female	PCAWG	DO1287	N	Y	Y	N
987d41ee-6bab-490c-b0f2-bf28c0089de9	Breast-AdenoCA	female	PCAWG	DO3188	N	Y	Y	N
9880c3c9-5685-42a7-8fe9-7585ea1a1d37	CNS-GBM	male	PCAWG	DO13132	N	Y	Y	N
98bb3025-0637-4106-8621-12df7b5d662f	Breast-LobularCA	female	PCAWG	DO6144	N	Y	Y	N
98d27916-c622-11e3-bf01-24c6515278c0	Liver-HCC	male	PCAWG	DO23516	N	Y	Y	N
98e8f23c-5970-4fce-9551-4b11a772fe1b	Skin-Melanoma	male	PCAWG	DO220891	N	Y	Y	N
98f54445-b151-4aeb-b8cf-91d743ba066e	Prost-AdenoCA	male	PCAWG	DO51124	N	Y	Y	N
992d9566-b1da-421a-bf36-d23382b115fa	Liver-HCC	female	PCAWG	DO22914	N	Y	Y	N
995a1ad2-faca-4a37-a59d-e62455985afb	Lymph-BNHL	female	PCAWG	DO52675	N	Y	Y	N
99696731-c88f-427b-975b-1d90013e63ff	Uterus-AdenoCA	female	PCAWG	DO41530	N	Y	Y	N
9988eb07-01f6-4f83-8699-bb63e0525f08	Head-SCC	male	PCAWG	DO14343	N	Y	Y	N
99bdc3da-c622-11e3-bf01-24c6515278c0	Liver-HCC	male	PCAWG	DO23517	N	Y	Y	N
99e7016a-c3c1-431c-8838-beb78a3cc017	Lymph-CLL	male	PCAWG	DO52708	N	Y	Y	N
9a015939-8810-4808-9dfa-fb60a1173bc7	Kidney-RCC	female	PCAWG	DO47156	N	Y	Y	N
9a5bb831-8cb8-4de0-b94b-088cb38def1a	Ovary-AdenoCA	female	PCAWG	DO32596	N	Y	Y	N
9a90f951-ad96-4883-b97f-ac43395dae5d	Kidney-ChRCC	female	PCAWG	DO220423	N	Y	Y	N
9aac83e4-c622-11e3-bf01-24c6515278c0	Liver-HCC	male	PCAWG	DO23518	N	Y	Y	N
9ae0744a-9bc1-4cd7-b7cf-c6569ed9e4aa	Kidney-RCC	female	PCAWG	DO17373	N	Y	Y	N
9ae33a63-6b1a-43bf-9205-463c867bcbc4	Eso-AdenoCA	male	PCAWG	DO50440	N	Y	Y	N
9aecfc8f-62ea-4acf-aa00-d1f0fe6c6556	Ovary-AdenoCA	female	PCAWG	DO46384	N	Y	Y	N
9b3e7a03-cf8c-4da8-bc36-20129d7783ba	Lymph-BNHL	female	PCAWG	DO52663	N	Y	Y	N
9b75735b-705d-4ebf-92a0-fbb190b95285	Prost-AdenoCA	male	PCAWG	DO52513	N	Y	Y	N
9ba2c970-c622-11e3-bf01-24c6515278c0	Liver-HCC	male	PCAWG	DO48677	N	Y	Y	N
9ba6be6d-2032-444b-ab3c-dbee8023759d	Eso-AdenoCA	female	PCAWG	DO50396	N	Y	Y	N
9bb9164e-ea1b-49ab-bbcc-f59cf8c32345	Eso-AdenoCA	male	PCAWG	DO10844	N	Y	Y	N
9be1246b-3dc1-4928-8b89-2d5ed0c866e8	CNS-Medullo	male	PCAWG	DO48895	N	Y	Y	N
9beb4126-0112-4c06-80a3-e5dd1c2b88d5	CNS-Medullo	male	PCAWG	DO35757	N	Y	Y	N
9c00828e-e9ae-4b9c-959e-34837ee2b230	Eso-AdenoCA	male	PCAWG	DO50410	N	Y	Y	N
9c181313-5b4c-41c5-9ad5-a5a86fe609aa	Kidney-RCC	male	PCAWG	DO16233	N	Y	Y	N
9c27fedd-b1b3-4af0-9e9b-20271854db08	Lymph-BNHL	female	PCAWG	DO52648	N	Y	Y	N
9c399826-087f-44b9-98c0-bd881646b0f4	Panc-AdenoCA	female	PCAWG	DO33472	N	Y	Y	N
9c681cd9-25fb-42ac-aa6b-bb962882fa22	Liver-HCC	female	PCAWG	DO22994	N	Y	Y	N
9c70688d-6e43-4520-9262-eaae4e4d597d	Breast-AdenoCA	female	PCAWG	DO2078	N	Y	Y	N
9c730cfb-3fd6-428a-a0a4-c061ca5db06c	Lymph-CLL	male	PCAWG	DO6474	N	Y	Y	N
9c7b3ac8-1352-49cd-8a8c-df6b19f6fd64	Lung-AdenoCA	male	PCAWG	DO25737	N	Y	Y	N
9c857452-c81d-4b9e-87a8-5b41f4394f7c	Panc-AdenoCA	female	PCAWG	DO34608	N	Y	Y	N
9c949c63-aa63-4a84-ac5a-b5260775cee6	CNS-PiloAstro	female	PCAWG	DO36042	N	Y	Y	N
9cb80280-c622-11e3-bf01-24c6515278c0	Liver-HCC	male	PCAWG	DO45197	N	Y	Y	N
9cfa4e8f-ea4d-433b-8c2c-54f66ecb7e43	Panc-Endocrine	male	PCAWG	DO46751	N	Y	Y	N
9d3b0b87-5fc5-4d09-9c63-4d5fc4bc46d0	Kidney-ChRCC	male	PCAWG	DO220356	N	Y	Y	N
9d691fa3-5c32-4b98-85c4-f6e0fd4c37e0	SoftTissue-Liposarc	male	PCAWG	DO219968	N	Y	Y	N
9db994a0-c622-11e3-bf01-24c6515278c0	Liver-HCC	female	PCAWG	DO45199	N	Y	Y	N
9ddf2119-a222-4fa5-a9f3-0bec7eeea36b	Breast-AdenoCA	female	PCAWG	DO4695	N	Y	Y	N
9de495d1-55b2-4535-9b0a-a999df35977c	Eso-AdenoCA	male	PCAWG	DO50448	N	Y	Y	N
9df57388-7de1-4c90-910e-ef63a246dff1	Panc-AdenoCA	female	PCAWG	DO49172	N	Y	Y	N
9dfcbabf-2bc0-43a2-bdde-d0b2aaca3f6b	Kidney-ChRCC	male	PCAWG	DO220577	N	Y	Y	N
9e0009d1-c993-4247-9706-88ee84591dec	Skin-Melanoma	female	PCAWG	DO220841	N	Y	Y	N
9e272bea-9193-4c10-a802-f7e18b2937a3	Prost-AdenoCA	male	PCAWG	DO36253	N	Y	Y	N
9e5f0a23-e184-4611-b42b-e882dcf23acd	ColoRect-AdenoCA	female	PCAWG	DO9732	N	Y	Y	N
9e6806c4-d331-4025-abee-2f576e3bf182	Ovary-AdenoCA	female	PCAWG	DO46556	N	Y	Y	N
9e7b51fb-2249-451a-bf23-bb2a3d935928	SoftTissue-Leiomyo	male	PCAWG	DO219974	N	Y	Y	N
9e842227-2bc6-4185-bedb-abeb03836b51	Lymph-BNHL	male	PCAWG	DO52647	N	Y	Y	N
9e99b8d9-6f0d-4fe0-9c1e-d286c0714909	Lymph-CLL	female	PCAWG	DO51992	N	Y	Y	N
9ebac79d-8b38-4469-837e-b834725fe6d5	Panc-AdenoCA	female	PCAWG	DO34640	N	Y	Y	N
9ec31146-c622-11e3-bf01-24c6515278c0	Liver-HCC	male	PCAWG	DO48679	N	Y	Y	N
9ed8f0b9-d615-44c4-9ec9-e07ecd744922	Prost-AdenoCA	male	PCAWG	DO51088	N	Y	Y	N
9f298806-77b6-4c76-bd38-3343e1a3c6f0	Myeloid-AML	female	PCAWG	DO221548	N	Y	Y	N
9f5e6063-d19e-4f56-b3f9-5c2260d3bfc9	Prost-AdenoCA	male	PCAWG	DO36335	N	Y	Y	N
9fb6b7be-0084-48f7-a256-6d170e72e97f	Head-SCC	male	PCAWG	DO218462	N	Y	Y	N
9fb73d89-f7c4-47b2-810b-3ce37cd8a3c9	Kidney-ChRCC	male	PCAWG	DO220359	N	Y	Y	N
9fba5db6-c622-11e3-bf01-24c6515278c0	Liver-HCC	male	PCAWG	DO45201	N	Y	Y	N
9fc0e0e8-1b0f-400c-b4cf-126193283695	Kidney-ChRCC	female	PCAWG	DO220333	N	Y	Y	N
9fc5b5c7-3973-42b4-8710-454de0cb5b50	Skin-Melanoma	female	PCAWG	DO220878	N	Y	Y	N
9ff21093-58d7-4b69-aade-c242a383ea56	Cervix-SCC	female	PCAWG	DO51600	N	Y	Y	N
9ffcb7fa-424c-4f93-87a7-ce5e9053c613	Lung-AdenoCA	female	PCAWG	DO26230	N	Y	Y	N
9ffe694e-b488-489e-bdbe-0800e505eec4	Panc-AdenoCA	female	PCAWG	DO49460	N	Y	Y	N
a0583407-712d-46f3-8c4e-4eeaa0149087	Skin-Melanoma	female	PCAWG	DO37445	N	Y	Y	N
a08c196e-4f96-4b16-94b4-aa6a0153ac50	Eso-AdenoCA	male	PCAWG	DO50326	N	Y	Y	N
a08ec059-7592-4698-bb45-25a9c3680c23	Prost-AdenoCA	male	PCAWG	DO51148	N	Y	Y	N
a0bbb3b1-e774-4c75-9301-ba43fb803f20	Ovary-AdenoCA	female	PCAWG	DO31729	N	Y	Y	N
a0e317b1-3f3b-4d25-b2d9-fcc2211dfda3	Uterus-AdenoCA	female	PCAWG	DO40867	N	Y	Y	N
a0eb2611-1ca6-44b7-897e-ce18399eb7bc	Kidney-RCC	female	PCAWG	DO46957	N	Y	Y	N
a0f94565-9169-49ee-8e6a-21bdc43d9de6	ColoRect-AdenoCA	female	PCAWG	DO10486	N	Y	Y	N
a0fe80e0-e3ac-485b-8a1a-4c80c101b874	Head-SCC	male	PCAWG	DO15022	N	Y	Y	N
a13ee768-1423-4fcc-b663-caaf6694acb3	CNS-PiloAstro	female	PCAWG	DO36039	N	Y	Y	N
a1724132-f95c-4622-8987-fe3183b9dce3	Lymph-CLL	male	PCAWG	DO7124	N	Y	Y	N
a1a75f66-c622-11e3-bf01-24c6515278c0	Liver-HCC	female	PCAWG	DO45203	N	Y	Y	N
a1af7c42-47af-435c-bb51-b932a3cd7b91	Prost-AdenoCA	male	PCAWG	DO51061	N	Y	Y	N
a1e3dc5b-b81f-4890-870c-ed3b8ac36dec	Eso-AdenoCA	male	PCAWG	DO50367	N	Y	Y	N
a1fc7064-abf5-477d-983e-576a784e1d40	Ovary-AdenoCA	female	PCAWG	DO31420	N	Y	Y	N
a2034620-e4b5-4d4f-ac05-7fc1c098eb40	Kidney-RCC	female	PCAWG	DO47150	N	Y	Y	N
a2238b5f-0513-487a-9b1b-7bef85ebf336	Panc-AdenoCA	female	PCAWG	DO32878	N	Y	Y	N
a284fe9d-9afd-4472-8d70-243ca9be5c2c	Eso-AdenoCA	male	PCAWG	DO50387	N	Y	Y	N
a29278af-7ecf-403e-b6a9-623ea7879d05	Lymph-BNHL	male	PCAWG	DO222307	N	Y	Y	N
a2a4021e-1273-4c18-907c-d20454ab898c	CNS-Medullo	male	PCAWG	DO35566	N	Y	Y	N
a2a67c8a-c622-11e3-bf01-24c6515278c0	Liver-HCC	female	PCAWG	DO45205	N	Y	Y	N
a2e67393-50d7-4bcc-9bbd-c695086a936a	Stomach-AdenoCA	female	PCAWG	DO38238	N	Y	Y	N
a2ee5dde-4342-4e78-88c5-3c9a8e10cbf5	Stomach-AdenoCA	male	PCAWG	DO47841	N	Y	Y	N
a2f02ff7-8433-4cb5-9324-34f13edeaca1	SoftTissue-Liposarc	male	PCAWG	DO219966	N	Y	Y	N
a2f143d6-ba07-4ff0-960d-b29c3c716665	Liver-HCC	male	PCAWG	DO22875	N	Y	Y	N
a3135834-3af0-4e98-bc6f-ad8ddf33db80	Ovary-AdenoCA	female	PCAWG	DO46342	N	Y	Y	N
a315b798-f037-48d5-91ed-e733e3bbd6ee	Head-SCC	male	PCAWG	DO14192	N	Y	Y	N
a319188c-6b80-4228-8f2b-8f423c0fcf97	Prost-AdenoCA	male	PCAWG	DO52534	N	Y	Y	N
a31b6123-c1b7-4cd0-86d8-b2e640cce9da	Lymph-BNHL	female	PCAWG	DO27815	N	Y	Y	N
a3210fd0-344c-468e-8ff2-2d0869a2fb75	Panc-AdenoCA	female	PCAWG	DO51497	N	Y	Y	N
a330a96e-9897-4605-b5f1-5b5ef45cd365	Ovary-AdenoCA	female	PCAWG	DO46327	N	Y	Y	N
a335b03d-41ac-4d41-a2a9-3134b5b0a0a7	Kidney-RCC	female	PCAWG	DO46859	N	Y	Y	N
a37a825c-d74e-46cc-92ef-b65016857b4a	Eso-AdenoCA	male	PCAWG	DO50306	N	Y	Y	N
a3914a6c-c622-11e3-bf01-24c6515278c0	Liver-HCC	male	PCAWG	DO23519	N	Y	Y	N
a3deafcb-b54f-4b7e-89ac-c92c16fb919f	Kidney-ChRCC	male	PCAWG	DO220478	N	Y	Y	N
a3edc9cc-f54a-4459-a5d0-097879c811e5	Panc-AdenoCA	male	PCAWG	DO49135	N	Y	Y	N
a441697c-4ca0-4eab-9b01-b9cb50223ce2	Kidney-RCC	male	PCAWG	DO44528	N	Y	Y	N
a46f1e20-9e97-4dcc-a5ed-532aad9f3236	Stomach-AdenoCA	male	PCAWG	DO217817	N	Y	Y	N
a47c2012-c13d-48ac-88b6-e09bfd50122b	Biliary-AdenoCA	male	PCAWG	DO217864	N	Y	Y	N
a492a32b-bf2f-4f8c-b06e-794a4baa2fe7	Panc-AdenoCA	male	PCAWG	DO49074	N	Y	Y	N
a4beedc3-0e96-4e1c-90b4-3674dfc01786	Panc-Endocrine	female	PCAWG	DO46761	N	Y	Y	N
a4c838df-6ac4-455a-8096-8ec680064374	Stomach-AdenoCA	male	PCAWG	DO47997	N	Y	Y	N
a4ca18dc-c622-11e3-bf01-24c6515278c0	Liver-HCC	male	PCAWG	DO45207	N	Y	Y	N
a4f8305f-4409-4776-b34d-4878d18c8693	Kidney-RCC	male	PCAWG	DO17751	N	Y	Y	N
a5346247-3f30-470a-b4ab-732180786291	Panc-AdenoCA	male	PCAWG	DO33960	N	Y	Y	N
a54aac0e-4108-49cf-bf50-687031c7cda6	Kidney-RCC	male	PCAWG	DO17074	N	Y	Y	N
a56cd282-f6c5-4373-b3d8-676562894598	Kidney-RCC	female	PCAWG	DO18572	N	Y	Y	N
a592e80a-3b1a-46aa-be30-bcd87d6bca6f	Kidney-ChRCC	male	PCAWG	DO220433	N	Y	Y	N
a5d5c238-0447-47fa-9a81-3b823cbdcea6	Panc-AdenoCA	female	PCAWG	DO34849	N	Y	Y	N
a6045753-60bb-4e65-bc89-1ef0b47aab35	Prost-AdenoCA	male	PCAWG	DO51118	N	Y	Y	N
a612b654-c622-11e3-bf01-24c6515278c0	Liver-HCC	male	PCAWG	DO23520	N	Y	Y	N
a64000df-16e5-4b88-865f-5c680adf60eb	ColoRect-AdenoCA	female	PCAWG	DO9106	N	Y	Y	N
a65bcd07-c47d-4bda-a2bf-21f68cef2f3b	CNS-Medullo	female	PCAWG	DO35556	N	Y	Y	N
a67f4531-99ef-43df-82f5-f6abc4b11826	Cervix-SCC	female	PCAWG	DO49001	N	Y	Y	N
a68389d4-431f-4582-b4df-e8ad200aa3be	Myeloid-AML	male	PCAWG	DO49529	N	Y	Y	N
a6957d15-453c-4f3b-ab8c-c38054dfe548	CNS-GBM	male	PCAWG	DO10970	N	Y	Y	N
a6c14ebc-81a2-44f7-af87-2b7ec85e5696	Breast-AdenoCA	female	PCAWG	DO2712	N	Y	Y	N
a6d8467e-88e3-4ea5-8583-61c5ab9747ae	Prost-AdenoCA	male	PCAWG	DO51083	N	Y	Y	N
a6e24c2a-26b9-409c-bbcd-a8fcdd1e437c	Skin-Melanoma	male	PCAWG	DO220892	N	Y	Y	N
a7314730-c622-11e3-bf01-24c6515278c0	Liver-HCC	male	PCAWG	DO23521	N	Y	Y	N
a742a46d-2594-4efe-a701-4a2737ffae81	CNS-PiloAstro	female	PCAWG	DO36111	N	Y	Y	N
a762dd44-a8ac-4269-8163-bbf6d0f8d4b3	Lung-SCC	male	PCAWG	DO26445	N	Y	Y	N
a78544d7-65c6-4778-af62-ceec24c14056	CNS-Oligo	male	PCAWG	DO22720	N	Y	Y	N
a7a56d67-1bd7-4d69-9237-34c2d261261b	Panc-AdenoCA	female	PCAWG	DO51486	N	Y	Y	N
a7e1deb7-2e3d-4e36-90c7-9cae34cdcfb3	Lymph-CLL	male	PCAWG	DO7018	N	Y	Y	N
a7fb0931-28df-46f4-bc0f-2011fc91f0e1	CNS-PiloAstro	female	PCAWG	DO36103	N	Y	Y	N
a8041e86-071e-46cd-8fb5-7ecdc1ab0553	Head-SCC	male	PCAWG	DO14238	N	Y	Y	N
a83e247a-8f65-4be4-9c6e-a72c4abffae8	Lymph-CLL	male	PCAWG	DO6665	N	Y	Y	N
a846f5e8-c622-11e3-bf01-24c6515278c0	Liver-HCC	male	PCAWG	DO45209	N	Y	Y	N
a84915de-6562-4836-86f9-f2a05598296e	Skin-Melanoma	male	PCAWG	DO220913	N	Y	Y	N
a85cf239-ff51-46e7-9b88-4c2cb49c66b9	Breast-AdenoCA	female	PCAWG	DO4963	N	Y	Y	N
a876398c-5b1d-444f-a360-5fe2db697480	Breast-AdenoCA	female	PCAWG	DO4557	N	Y	Y	N
a89a2341-263d-4e7f-87fa-18d9692d6b2b	Kidney-RCC	female	PCAWG	DO46988	N	Y	Y	N
a8f86b64-914c-4d89-897b-33bcdd1759f7	CNS-GBM	male	PCAWG	DO14049	N	Y	Y	N
a92023de-5c97-4bf2-aa3c-0e768d7c5ece	Eso-AdenoCA	male	PCAWG	DO50452	N	Y	Y	N
a94d63fa-c622-11e3-bf01-24c6515278c0	Liver-HCC	female	PCAWG	DO23522	N	Y	Y	N
a96eddfc-3afb-4bf8-a440-c91778113fbd	Lung-SCC	male	PCAWG	DO27484	N	Y	Y	N
a971ac23-0664-405d-9f5c-9ca892af003e	Prost-AdenoCA	male	PCAWG	DO52530	N	Y	Y	N
a9a240f3-d237-4bb8-b968-e4a3cc7c2633	Lymph-CLL	female	PCAWG	DO6898	N	Y	Y	N
a9c29edd-2ef1-46ef-93c6-796cf0332a2b	Thy-AdenoCA	male	PCAWG	DO39610	N	Y	Y	N
a9d055c6-6c53-4e85-8270-34883a1342a9	Lymph-CLL	female	PCAWG	DO6428	N	Y	Y	N
a9dbd55c-5dcc-48db-8785-6baef3fdd7db	Kidney-RCC	male	PCAWG	DO49768	N	Y	Y	N
a9ec7d9e-b179-4782-a589-43c7d1642be9	Prost-AdenoCA	male	PCAWG	DO51159	N	Y	Y	N
aa018d90-5250-4313-9f7c-a3f196765e07	CNS-Medullo	male	PCAWG	DO35612	N	Y	Y	N
aa06ae46-2336-4666-a3af-fc790daf8da4	ColoRect-AdenoCA	female	PCAWG	DO36459	N	Y	Y	N
aa20b9ab-dba9-4002-ad45-cafa2f85cef7	Lymph-BNHL	male	PCAWG	DO27764	N	Y	Y	N
aa215f18-ae1f-4f0e-89dd-ac59ee8c8c44	Panc-Endocrine	female	PCAWG	DO46769	N	Y	Y	N
aa2654f4-94f9-487a-b415-85df69261161	CNS-PiloAstro	male	PCAWG	DO36071	N	Y	Y	N
aa4a868a-df23-4eef-a618-e945aa2ce98a	Panc-AdenoCA	female	PCAWG	DO34448	N	Y	Y	N
aa4bf69c-a1a6-48dc-96fc-3fe7d2680517	CNS-Medullo	male	PCAWG	DO48941	N	Y	Y	N
aa58c09a-7799-4675-8310-d270224b163e	Breast-AdenoCA	female	PCAWG	DO2084	N	Y	Y	N
aa5907cb-3be3-4e23-982d-719417baeb37	CNS-Medullo	female	PCAWG	DO48952	N	Y	Y	N
aa847c3d-d3a7-46aa-a81b-db5099a458fb	Lymph-BNHL	male	PCAWG	DO222303	N	Y	Y	N
aabddb20-c622-11e3-bf01-24c6515278c0	Liver-HCC	male	PCAWG	DO45211	N	Y	Y	N
aacaba97-ecde-440b-aae0-0e9c608c4b24	Breast-AdenoCA	female	PCAWG	DO5626	N	Y	Y	N
aad8c8d6-d828-4aac-9cfb-cee893e36850	Kidney-RCC	male	PCAWG	DO16269	N	Y	Y	N
ab318624-db9d-41d8-b7b8-34712434f28f	Prost-AdenoCA	male	PCAWG	DO36372	N	Y	Y	N
ab8a55ed-ff47-4cad-ad91-52b9dc25aca7	Prost-AdenoCA	male	PCAWG	DO51135	N	Y	Y	N
ab923db7-54e8-4a50-b7fd-c2b4b300041e	Head-SCC	female	PCAWG	DO15430	N	Y	Y	N
abbbe65c-c622-11e3-bf01-24c6515278c0	Liver-HCC	male	PCAWG	DO45213	N	Y	Y	N
abc94013-71f5-4ac6-88a4-01b4ef9f9d2f	Lung-SCC	female	PCAWG	DO27208	N	Y	Y	N
abd2d959-d5ed-4eb3-9759-67eb1aa23325	Bladder-TCC	male	PCAWG	DO498	N	Y	Y	N
abe290ed-67c8-42bb-84f7-0d32a5f8f3db	Eso-AdenoCA	male	PCAWG	DO50340	N	Y	Y	N
abedd46c-47b8-4242-adb6-12835400cb3f	Lymph-BNHL	male	PCAWG	DO221123	N	Y	Y	N
ac02c38e-5fca-4995-b0cc-39b6189976a3	Panc-AdenoCA	male	PCAWG	DO51478	N	Y	Y	N
ac1bd179-8285-468c-ab9f-7f91151ca0f2	CNS-Medullo	male	PCAWG	DO48888	N	Y	Y	N
ac23a8d2-ac42-4031-9dd4-9b56baeb246e	Lymph-CLL	male	PCAWG	DO52718	N	Y	Y	N
ac2c8928-33a2-4aa0-8bc1-cdfa1ca0b56a	Lymph-BNHL	female	PCAWG	DO52649	N	Y	Y	N
aca4d810-9540-4ce3-8ceb-72d396c9b704	CNS-Medullo	male	PCAWG	DO35628	N	Y	Y	N
acb5e263-111b-43d8-9bd1-adb9a54e0fc0	Panc-Endocrine	female	PCAWG	DO51184	N	Y	Y	N
acb9750e-7e17-4cef-bee1-5d710f9bf3a7	Prost-AdenoCA	male	PCAWG	DO51048	N	Y	Y	N
acc629cb-ad03-4cec-9b21-922e4932ef3e	Bladder-TCC	male	PCAWG	DO828	N	Y	Y	N
acd510de-b732-4a1a-8b72-6d22e763540b	Ovary-AdenoCA	female	PCAWG	DO46400	N	Y	Y	N
ad007b59-46f6-48b9-958a-2b9d28cca3b7	Prost-AdenoCA	male	PCAWG	DO10809	N	Y	Y	N
ad0700e2-048a-4856-a77a-bc0b6f25f0e2	Lymph-BNHL	male	PCAWG	DO27825	N	Y	Y	N
ad41f1f3-e38e-4418-9c16-52bca5719f39	Lung-SCC	male	PCAWG	DO27636	N	Y	Y	N
ad4aa4dc-bea4-4f4a-8b1b-8f361112f84f	Eso-AdenoCA	male	PCAWG	DO50382	N	Y	Y	N
ad874249-9964-4e48-aa3f-7e828ea28f3f	Thy-AdenoCA	female	PCAWG	DO39216	N	Y	Y	N
ad92f17f-11e6-49bd-9835-6b2f47053485	Lymph-CLL	female	PCAWG	DO6513	N	Y	Y	N
ad9455e9-7147-489e-9b1f-3540c457c260	Kidney-RCC	female	PCAWG	DO44462	N	Y	Y	N
add0b0f6-b4a8-4b73-b634-c3600dc567d5	Thy-AdenoCA	male	PCAWG	DO39363	N	Y	Y	N
adfbba82-c622-11e3-bf01-24c6515278c0	Liver-HCC	female	PCAWG	DO23524	N	Y	Y	N
ae464652-2f8c-4d94-8b08-cd8f1d29256e	CNS-Medullo	male	PCAWG	DO48949	N	Y	Y	N
ae82fead-2671-4335-a342-67bb69935ad9	Ovary-AdenoCA	female	PCAWG	DO46588	N	Y	Y	N
aed4363b-19b8-4cb5-aa34-a442410d0796	CNS-Medullo	male	PCAWG	DO35654	N	Y	Y	N
aeeb01b4-790e-4929-bd59-6aad837603b1	Lymph-CLL	male	PCAWG	DO6396	N	Y	Y	N
af2cbdb6-c622-11e3-bf01-24c6515278c0	Liver-HCC	male	PCAWG	DO45215	N	Y	Y	N
af96db5a-684f-41d1-a910-5a5193393d9c	Uterus-AdenoCA	female	PCAWG	DO43506	N	Y	Y	N
af9cfac8-7fbe-49cb-aeca-8d68aea57994	Panc-AdenoCA	male	PCAWG	DO51494	N	Y	Y	N
afd1f2e0-343c-416d-8e8f-2177f312c2f0	CNS-PiloAstro	female	PCAWG	DO35988	N	Y	Y	N
afee5b10-3dff-4e50-9575-bc9fe20c5dea	SoftTissue-Leiomyo	female	PCAWG	DO220168	N	Y	Y	N
aff5793b-3197-4d1d-bf0a-9b0ded5f2937	Myeloid-AML	female	PCAWG	DO49537	N	Y	Y	N
affa4ef4-02ec-40f1-b6a2-739f8bf2afa9	Skin-Melanoma	male	PCAWG	DO37427	N	Y	Y	N
b02b4bba-6e66-44fb-a48f-38c309aaaac5	Eso-AdenoCA	male	PCAWG	DO50311	N	Y	Y	N
b04624d2-d8f8-4b51-be1b-72c73d8055f9	Panc-AdenoCA	male	PCAWG	DO35085	N	Y	Y	N
b061cb06-e927-4f24-82bb-9e651f7ae0e3	CNS-Medullo	male	PCAWG	DO35581	N	Y	Y	N
b070af2a-c622-11e3-bf01-24c6515278c0	Liver-HCC	female	PCAWG	DO45217	N	Y	Y	N
b07bad52-d44c-4b27-900a-960985bfadec	Skin-Melanoma	male	PCAWG	DO47331	N	Y	Y	N
b0a83df8-dd2c-4c1b-b238-9081d2c22258	Uterus-AdenoCA	female	PCAWG	DO42400	N	Y	Y	N
b0c61486-b061-4b6b-ac02-130a3ea0b080	Prost-AdenoCA	male	PCAWG	DO10837	N	Y	Y	N
b0d1fde4-928f-4f4c-bff6-33b885582bb5	CNS-Medullo	male	PCAWG	DO48904	N	Y	Y	N
b0f3087b-6f9c-47e9-b487-6726af1cb90b	Prost-AdenoCA	male	PCAWG	DO52511	N	Y	Y	N
b16780b0-75ba-4304-87e0-33f1e321b622	CNS-Medullo	female	PCAWG	DO48955	N	Y	Y	N
b1753e9c-29d0-4955-89d2-949cdabd1211	Thy-AdenoCA	male	PCAWG	DO38903	N	Y	Y	N
b19ec4cd-2876-4a2b-bcb9-b3c8db54fc15	Kidney-RCC	male	PCAWG	DO48482	N	Y	Y	N
b1d2457d-3267-46ba-9fdf-663985e60538	CNS-PiloAstro	female	PCAWG	DO36033	N	Y	Y	N
b1e62d8e-24d2-4118-8cd0-3142acebdd5b	CNS-GBM	female	PCAWG	DO12814	N	Y	Y	N
b1f19de6-c622-11e3-bf01-24c6515278c0	Liver-HCC	male	PCAWG	DO45219	N	Y	Y	N
b1f2442f-a973-47b4-9891-f028f0d44adc	Prost-AdenoCA	male	PCAWG	DO51128	N	Y	Y	N
b2190e26-1809-4aba-9f45-07c2edb3b4a4	Lymph-BNHL	female	PCAWG	DO52683	N	Y	Y	N
b243adb4-b3e7-4e0e-bc0d-625aa8dbb1be	Ovary-AdenoCA	female	PCAWG	DO29940	N	Y	Y	N
b24feafa-f2e9-4498-8471-a9e42c80cc9f	Panc-Endocrine	male	PCAWG	DO52147	N	Y	Y	N
b27b569a-2c79-4453-8a2d-41fd0b4dd28d	Panc-Endocrine	male	PCAWG	DO52125	N	Y	Y	N
b27d75ba-5989-4200-bfe9-f1b7d7cf8008	Breast-AdenoCA	female	PCAWG	DO44111	N	Y	Y	N
b28f7607-f162-425f-b44d-64e9633c8824	Kidney-RCC	female	PCAWG	DO46921	N	Y	Y	N
b2afbcba-d67d-43f1-be3b-05f3a5836ec0	ColoRect-AdenoCA	male	PCAWG	DO7858	N	Y	Y	N
b2d17671-d2e1-4c97-8b01-a976d5abe1d6	CNS-GBM	male	PCAWG	DO13971	N	Y	Y	N
b2d9aaff-5a48-48f0-bf55-bfd4ddaeccaf	Liver-HCC	female	PCAWG	DO45037	N	Y	Y	N
b2ec0fd0-fbcf-4abc-ad80-4ae444e30b55	Prost-AdenoCA	male	PCAWG	DO51087	N	Y	Y	N
b30dfb8b-8288-4e5a-afc2-3d5bd7bfa26c	Kidney-RCC	female	PCAWG	DO47052	N	Y	Y	N
b32449c0-c622-11e3-bf01-24c6515278c0	Liver-HCC	female	PCAWG	DO45221	N	Y	Y	N
b330c50b-c45f-413d-918f-33275d0d8f91	Lymph-BNHL	male	PCAWG	DO27823	N	Y	Y	N
b33b7c8f-0b0d-4009-88a7-48e9d9cae6cb	Prost-AdenoCA	male	PCAWG	DO51115	N	Y	Y	N
b35d9a68-29f4-49ab-b83e-b5151679e3af	Skin-Melanoma	male	PCAWG	DO220842	N	Y	Y	N
b37d6283-6f95-4975-a794-f3d5c4bbc7b3	Panc-AdenoCA	female	PCAWG	DO32960	N	Y	Y	N
b38d0777-4901-48b8-9cdc-33b7f13a424f	Uterus-AdenoCA	female	PCAWG	DO43210	N	Y	Y	N
b3b3a27c-ee9a-42af-a6d1-9af5970a98b9	Cervix-SCC	female	PCAWG	DO48977	N	Y	Y	N
b3befa40-8f44-4eb6-ada0-ec395f460656	Skin-Melanoma	female	PCAWG	DO220846	N	Y	Y	N
b3f1d232-4392-4258-9256-d38ff4b59f94	Prost-AdenoCA	male	PCAWG	DO52505	N	Y	Y	N
b41c63e8-bb85-4f83-9bc6-e611fd9ef075	Prost-AdenoCA	male	PCAWG	DO51050	N	Y	Y	N
b421b9ca-c622-11e3-bf01-24c6515278c0	Liver-HCC	male	PCAWG	DO23525	N	Y	Y	N
b42d183c-bc9c-4652-9e56-10c54c5ee96e	Skin-Melanoma	male	PCAWG	DO220908	N	Y	Y	N
b47aa163-eec9-4225-940b-4373e78152e2	Panc-AdenoCA	female	PCAWG	DO33200	N	Y	Y	N
b4860b5f-0a80-4fb2-81e1-4bafeb525b1c	Panc-Endocrine	male	PCAWG	DO51169	N	Y	Y	N
b499032c-6cb8-4646-a95b-10af2a21a289	Panc-Endocrine	female	PCAWG	DO52136	N	Y	Y	N
b49d5310-3cc5-4386-9444-cf0d61b52376	Stomach-AdenoCA	male	PCAWG	DO218443	N	Y	Y	N
b4aea804-fc6e-4d58-906f-f3a932ca9dc5	Prost-AdenoCA	male	PCAWG	DO52499	N	Y	Y	N
b4e5626b-44fe-4cdb-a7d5-42028e0dbc4d	Panc-Endocrine	male	PCAWG	DO46747	N	Y	Y	N
b4f515ce-5bee-4e40-a66a-01f41e92181e	Kidney-RCC	female	PCAWG	DO49728	N	Y	Y	N
b51fa117-2c0a-4e1d-8ec4-9f039073a486	Kidney-RCC	male	PCAWG	DO17085	N	Y	Y	N
b537bc07-9998-49f4-bbbe-5b617152bfd9	Head-SCC	male	PCAWG	DO52029	N	Y	Y	N
b53dcb4d-f894-47b8-8a4e-17c7998d8120	Eso-AdenoCA	male	PCAWG	DO50346	N	Y	Y	N
b54b9433-ec10-4cb5-a860-4555da64917b	Panc-AdenoCA	female	PCAWG	DO51473	N	Y	Y	N
b55751c4-c622-11e3-bf01-24c6515278c0	Liver-HCC	male	PCAWG	DO23526	N	Y	Y	N
b5cabba2-30a4-458e-897c-00ec3fefa6d2	Panc-AdenoCA	female	PCAWG	DO49445	N	Y	Y	N
b5cc4a6d-93a9-497c-a7bb-a5db82edc176	Panc-Endocrine	male	PCAWG	DO51174	N	Y	Y	N
b5dd0bc9-6c1c-4272-b920-744de37d0aee	Panc-AdenoCA	male	PCAWG	DO33480	N	Y	Y	N
b5f90cb8-7304-48fb-a1d3-ff459c7d79d1	Liver-HCC	female	PCAWG	DO45041	N	Y	Y	N
b60392fb-43d9-4c9c-b91b-ded40492e61c	CNS-GBM	female	PCAWG	DO13869	N	Y	Y	N
b61f7f76-f365-4071-a28d-bf354d5a670d	CNS-PiloAstro	female	PCAWG	DO36077	N	Y	Y	N
b6365bdb-e6d5-4615-95b3-db12a0c2f3d9	Kidney-RCC	female	PCAWG	DO17054	N	Y	Y	N
b64173fc-abac-4695-902b-f0acf9444e9f	CNS-Medullo	female	PCAWG	DO48920	N	Y	Y	N
b67208c4-c622-11e3-bf01-24c6515278c0	Liver-HCC	male	PCAWG	DO45223	N	Y	Y	N
b68c5ec2-0875-4d77-b4b7-738d2b2f313c	Prost-AdenoCA	male	PCAWG	DO36265	N	Y	Y	N
b68f18e1-0117-420c-9405-e8d3a1e8caff	CNS-Medullo	male	PCAWG	DO48958	N	Y	Y	N
b6b6e1d3-c592-4836-bdad-d53af2dbcc9a	ColoRect-AdenoCA	male	PCAWG	DO7831	N	Y	Y	N
b7008a98-5aa0-4cc9-9bee-af2a422266db	Panc-AdenoCA	male	PCAWG	DO33288	N	Y	Y	N
b710b214-5666-4054-97ef-3b9ac2bd90ac	Panc-AdenoCA	female	PCAWG	DO51485	N	Y	Y	N
b73523d7-f5a5-4140-8537-4df4d1ecf465	Bladder-TCC	male	PCAWG	DO44097	N	Y	Y	N
b752b444-f033-4be4-9d24-e5e80b4181af	Breast-AdenoCA	female	PCAWG	DO5696	N	Y	Y	N
b757a040-3c9e-45e7-a045-9cd08db11d62	Eso-AdenoCA	female	PCAWG	DO50339	N	Y	Y	N
b75b2663-dcc6-411c-bfcc-574aa33cf388	Ovary-AdenoCA	female	PCAWG	DO46386	N	Y	Y	N
b77084ab-8148-49e0-b3f9-90f7d9ea1862	Uterus-AdenoCA	female	PCAWG	DO43378	N	Y	Y	N
b77543e4-c622-11e3-bf01-24c6515278c0	Liver-HCC	male	PCAWG	DO23527	N	Y	Y	N
b7a7d93b-38a7-4fc3-a433-3bb0a8cb7c42	Lung-SCC	male	PCAWG	DO26492	N	Y	Y	N
b7f11036-7ac4-41bc-a9a4-64162725fdfc	Lung-AdenoCA	female	PCAWG	DO26280	N	Y	Y	N
b7f2e85a-3c6a-48b7-8a4f-2dec1d85359d	ColoRect-AdenoCA	female	PCAWG	DO8004	N	Y	Y	N
b7fbd99c-dea0-4448-a430-7f94c611e702	Kidney-RCC	male	PCAWG	DO46917	N	Y	Y	N
b8068cbb-4523-4ac9-ab17-edd4eb0e2975	Panc-Endocrine	male	PCAWG	DO51179	N	Y	Y	N
b80ca528-2c5f-400c-8df3-9c47869a64c2	Panc-AdenoCA	female	PCAWG	DO49439	N	Y	Y	N
b8151614-b08f-49a3-ab6f-2e780f765a17	CNS-GBM	male	PCAWG	DO12370	N	Y	Y	N
b8270565-9e02-4d46-9534-08206bfd027a	Panc-AdenoCA	male	PCAWG	DO221542	N	Y	Y	N
b86655a4-c622-11e3-bf01-24c6515278c0	Liver-HCC	female	PCAWG	DO23528	N	Y	Y	N
b86678f3-c9cf-4ba4-8248-3efb2a7c4884	CNS-Medullo	female	PCAWG	DO35571	N	Y	Y	N
b86e88e7-0d5f-4b32-a35f-dc97251ab990	Head-SCC	male	PCAWG	DO14171	N	Y	Y	N
b88f014e-bc0f-4775-8228-39e0b471c3b0	Lung-SCC	male	PCAWG	DO27318	N	Y	Y	N
b8cd6882-be27-4742-bc63-3227d31bf704	Thy-AdenoCA	female	PCAWG	DO39046	N	Y	Y	N
b8f3137e-5e92-4a56-90d4-884a4ed2ef9c	Eso-AdenoCA	male	PCAWG	DO50383	N	Y	Y	N
b9098b7c-eab0-4ef5-b968-8d3024bf32f7	Liver-HCC	male	PCAWG	DO44994	N	Y	Y	N
b97941dd-9844-4db2-9e25-42c725f47d70	Ovary-AdenoCA	female	PCAWG	DO46364	N	Y	Y	N
b994762c-c622-11e3-bf01-24c6515278c0	Liver-HCC	male	PCAWG	DO45225	N	Y	Y	N
b9bcba3a-c9be-4305-b5f4-c861282921e0	Eso-AdenoCA	male	PCAWG	DO50393	N	Y	Y	N
b9d1a64e-d445-4174-a5b4-76dd6ea69419	Cervix-AdenoCA	female	PCAWG	DO49014	N	Y	Y	N
b9d2e29e-8546-4310-aeea-e029f17c0516	Kidney-RCC	male	PCAWG	DO47153	N	Y	Y	N
b9dbc78e-44ce-427c-bbeb-de8d097bde2c	Lymph-BNHL	female	PCAWG	DO27855	N	Y	Y	N
b9f03936-1de5-4330-8b0f-6d0ab533876e	Liver-HCC	male	PCAWG	DO22986	N	Y	Y	N
ba096d4f-5a6c-4c31-ae03-e7483cf58c38	Eso-AdenoCA	male	PCAWG	DO10843	N	Y	Y	N
ba5667da-7688-4931-bdb7-d65f391caf60	CNS-Medullo	female	PCAWG	DO35555	N	Y	Y	N
ba67c02a-180b-43f3-b53c-2b77d84fbe3c	Kidney-RCC	male	PCAWG	DO46933	N	Y	Y	N
ba686386-8113-4885-b20f-6ad09a295604	Kidney-ChRCC	female	PCAWG	DO220439	N	Y	Y	N
ba940092-c622-11e3-bf01-24c6515278c0	Liver-HCC	female	PCAWG	DO45227	N	Y	Y	N
ba94c29b-b76e-4d67-bf5a-ce6bc45d85f8	CNS-Oligo	male	PCAWG	DO22382	N	Y	Y	N
baa02e74-9cae-4996-858e-17d9f52d924b	Lymph-BNHL	male	PCAWG	DO27801	N	Y	Y	N
bb02202f-d140-4bec-95ce-5c2b117a2167	Prost-AdenoCA	male	PCAWG	DO51154	N	Y	Y	N
bb45c6f5-49cb-418d-85bb-3ded165e2d07	CNS-PiloAstro	male	PCAWG	DO36151	N	Y	Y	N
bb567851-d4ff-4a93-8576-04a37aea68af	Kidney-RCC	female	PCAWG	DO46901	N	Y	Y	N
bb5bedd3-d8fc-4739-8e6b-9e37223f8be2	Eso-AdenoCA	male	PCAWG	DO10841	N	Y	Y	N
bb6150f7-23e4-40f2-b466-6b6edd19c502	ColoRect-AdenoCA	female	PCAWG	DO36619	N	Y	Y	N
bb659e7c-0b97-41b5-ac10-a66bb1f6f283	Kidney-RCC	female	PCAWG	DO46980	N	Y	Y	N
bb65d670-0411-4fc5-a6cb-019caec1ab36	Biliary-AdenoCA	female	PCAWG	DO218535	N	Y	Y	N
bb66787e-e0b2-45b6-b452-98a6c32132e7	CNS-PiloAstro	female	PCAWG	DO35877	N	Y	Y	N
bb8176a7-ea7c-42d7-a85a-cec1ca386f2e	Panc-AdenoCA	female	PCAWG	DO34656	N	Y	Y	N
bb91765e-4c55-4e7d-93e8-77face8c91f4	CNS-PiloAstro	male	PCAWG	DO35904	N	Y	Y	N
bba106ce-c622-11e3-bf01-24c6515278c0	Liver-HCC	male	PCAWG	DO45229	N	Y	Y	N
bbb2cf2f-8f32-43d4-846c-d1020e6329ec	Ovary-AdenoCA	female	PCAWG	DO46338	N	Y	Y	N
bbbc531a-dd41-40b7-ae59-e35508aea0c7	Panc-AdenoCA	male	PCAWG	DO32837	N	Y	Y	N
bbdd7393-024b-4073-b5bc-ef7a68c15b8a	Panc-AdenoCA	male	PCAWG	DO221545	N	Y	Y	N
bbe59385-5f83-43f6-a485-517c860bef6f	Ovary-AdenoCA	female	PCAWG	DO46591	N	Y	Y	N
bbff7954-95ec-455c-b0bc-92f67a09ee77	Panc-AdenoCA	male	PCAWG	DO35305	N	Y	Y	N
bc0dee07-de20-44d6-be65-05af7e63ac96	Stomach-AdenoCA	male	PCAWG	DO218030	N	Y	Y	N
bc1d5327-2e76-4e0e-b749-72a559469d0d	Lymph-BNHL	male	PCAWG	DO27777	N	Y	Y	N
bc5160ae-d629-46c4-b068-7075876b9103	CNS-PiloAstro	female	PCAWG	DO35886	N	Y	Y	N
bc69c97c-65c1-4e1c-a241-d17d3130e024	CNS-PiloAstro	male	PCAWG	DO36000	N	Y	Y	N
bc9b66f5-fcb8-4545-ab2d-438bb810edc0	Ovary-AdenoCA	female	PCAWG	DO46488	N	Y	Y	N
bc9f105f-6d99-44ac-9871-67defd5e85cd	Prost-AdenoCA	male	PCAWG	DO51062	N	Y	Y	N
bcc74a5e-c622-11e3-bf01-24c6515278c0	Biliary-AdenoCA	male	PCAWG	DO45231	N	Y	Y	N
bcc819eb-f4d8-4ddc-9fdc-a6307fb6741b	Head-SCC	female	PCAWG	DO218211	N	Y	Y	N
bcd52bcb-6e35-4220-9775-96dabff926b4	Lymph-CLL	male	PCAWG	DO52702	N	Y	Y	N
bce88385-4a1b-4a8c-920c-060f6a2675d4	Lung-AdenoCA	male	PCAWG	DO25444	N	Y	Y	N
bcef0b6c-6584-4090-9d28-ef784a7e5fbb	Panc-AdenoCA	male	PCAWG	DO51523	N	Y	Y	N
bcefbf6a-80ff-4825-9d3a-492e2dceb35d	Skin-Melanoma	male	PCAWG	DO220879	N	Y	Y	N
bcf54c96-2b62-4e24-926f-d77576250dd1	Kidney-RCC	female	PCAWG	DO18651	N	Y	Y	N
bcf76f1a-7109-422d-94c9-5e8364895fa0	Skin-Melanoma	male	PCAWG	DO220904	N	Y	Y	N
bd1ce02b-bfaf-4cde-aaac-06097a12e248	CNS-Medullo	male	PCAWG	DO48924	N	Y	Y	N
bd2cc59d-f5ce-46ed-beb0-4c80b24cbe71	Kidney-RCC	male	PCAWG	DO49738	N	Y	Y	N
bd2ec47b-a120-4b3b-b10d-aee09805ab33	Kidney-ChRCC	male	PCAWG	DO220354	N	Y	Y	N
bd2f8133-3e71-4c5e-998f-0c1a9fdfb75f	Stomach-AdenoCA	male	PCAWG	DO218774	N	Y	Y	N
bd3028c7-1fde-401d-a6b2-5f8e61eb4aa1	Prost-AdenoCA	male	PCAWG	DO10815	N	Y	Y	N
bd3e88b3-b37c-4641-85fa-d8125ba324ca	Lung-AdenoCA	male	PCAWG	DO25189	N	Y	Y	N
bd403458-5154-488b-931a-a7e737a6bf8c	Lymph-BNHL	female	PCAWG	DO222309	N	Y	Y	N
bd6bd940-ef06-433a-80d9-dca5683e9cd2	Lymph-BNHL	male	PCAWG	DO27797	N	Y	Y	N
bdbcffb0-c7da-4e7d-8002-9feffe48533c	Lymph-BNHL	male	PCAWG	DO27817	N	Y	Y	N
bdc039d6-4817-4e6f-b8c6-a40b1e8e1a06	CNS-Medullo	male	PCAWG	DO48893	N	Y	Y	N
bdeeb1a6-c622-11e3-bf01-24c6515278c0	Liver-HCC	male	PCAWG	DO23529	N	Y	Y	N
bea0e802-96d3-46e2-8030-17019a71e0bb	CNS-PiloAstro	male	PCAWG	DO35955	N	Y	Y	N
beafb7c6-ef39-478e-aa47-0f1ad39f95a3	Prost-AdenoCA	male	PCAWG	DO51055	N	Y	Y	N
bef21282-c622-11e3-bf01-24c6515278c0	Liver-HCC	male	PCAWG	DO48681	N	Y	Y	N
bef23192-57cd-4301-b7a7-5e82ca62482d	Kidney-RCC	male	PCAWG	DO20863	N	Y	Y	N
bf24366f-fd91-4d84-8b3d-eed80064250d	CNS-Medullo	male	PCAWG	DO48945	N	Y	Y	N
bf7462a2-394f-4838-bcb6-4d0126fa48b1	Lung-AdenoCA	female	PCAWG	DO23702	N	Y	Y	N
bf91afc4-aa2b-4365-80c5-b98c9d118e10	Panc-Endocrine	female	PCAWG	DO48520	N	Y	Y	N
bff518fb-6da7-4dfc-ae4c-bd3f641028e2	Ovary-AdenoCA	female	PCAWG	DO30750	N	Y	Y	N
c00d925a-ca4d-4561-a8f2-d4542f218086	Lymph-CLL	male	PCAWG	DO6690	N	Y	Y	N
c00de7a0-0b09-4e07-988c-ef2a7f8e932a	Kidney-ChRCC	male	PCAWG	DO220360	N	Y	Y	N
c016d025-3c92-41c5-b846-493b1fcce79e	Liver-HCC	male	PCAWG	DO22959	N	Y	Y	N
c021b61c-c622-11e3-bf01-24c6515278c0	Liver-HCC	male	PCAWG	DO45233	N	Y	Y	N
c0523251-3ac2-4292-bb00-9ae9ea9009f6	Panc-AdenoCA	male	PCAWG	DO51528	N	Y	Y	N
c05adc19-2e01-4712-a35a-69eee4d40998	Liver-HCC	male	PCAWG	DO23018	N	Y	Y	N
c065761d-f775-457f-bda0-4c7c257a701e	CNS-GBM	male	PCAWG	DO10975	N	Y	Y	N
c0812962-a345-48b7-aec0-01336c2d1eed	Head-SCC	female	PCAWG	DO14582	N	Y	Y	N
c08f65a0-bf4c-462e-9d07-ad56b3adcac8	Prost-AdenoCA	male	PCAWG	DO51111	N	Y	Y	N
c121de15-78f7-4698-91bf-fd0485c466c2	Head-SCC	female	PCAWG	DO15198	N	Y	Y	N
c13d7ee5-2bf0-43e4-9cd3-9326ed9355cf	Lymph-CLL	female	PCAWG	DO7214	N	Y	Y	N
c13fb736-614c-4d5f-83bf-2d7586f4fb53	Panc-AdenoCA	male	PCAWG	DO51466	N	Y	Y	N
c14407ad-670e-4d1e-9417-2b76f4810fff	Kidney-RCC	male	PCAWG	DO44515	N	Y	Y	N
c14b2c74-447b-4526-a6e9-415d2728c7ca	Prost-AdenoCA	male	PCAWG	DO51047	N	Y	Y	N
c158ac2a-c622-11e3-bf01-24c6515278c0	Liver-HCC	male	PCAWG	DO23530	N	Y	Y	N
c15a51cc-4fdc-4343-a410-13ddc238dac8	Panc-AdenoCA	female	PCAWG	DO35114	N	Y	Y	N
c19a1388-95e6-4708-a24c-3738f1908071	Kidney-RCC	male	PCAWG	DO47104	N	Y	Y	N
c1abb741-4fcd-4161-b057-c7efd619cc99	CNS-Oligo	male	PCAWG	DO22324	N	Y	Y	N
c1b44966-0f72-4c4f-8783-ab3ffe7f17b2	Stomach-AdenoCA	male	PCAWG	DO38871	N	Y	Y	N
c1d9ed06-7498-4c6c-a0de-dbf28e868109	Liver-HCC	female	PCAWG	DO22929	N	Y	Y	N
c20cb5c8-a6d0-4150-b72b-3f7e8909d72b	CNS-Medullo	female	PCAWG	DO35572	N	Y	Y	N
c2124bb2-30e1-4093-9a8a-3a188a6dc0a9	Head-SCC	female	PCAWG	DO14750	N	Y	Y	N
c21a5d55-9790-429f-a4e6-420293c07b53	Skin-Melanoma	female	PCAWG	DO37750	N	Y	Y	N
c271b7d2-c622-11e3-bf01-24c6515278c0	Liver-HCC	female	PCAWG	DO45235	N	Y	Y	N
c27290e4-6835-448a-abdc-df8ddd5f4630	CNS-GBM	male	PCAWG	DO13318	N	Y	Y	N
c285c2fa-24b4-47a1-874d-86e74b002b05	Liver-HCC	female	PCAWG	DO22978	N	Y	Y	N
c298ec82-8305-4c89-898f-268308f782b2	Kidney-RCC	male	PCAWG	DO46905	N	Y	Y	N
c29f6ed6-880d-4f03-977e-1087738e5e60	Kidney-ChRCC	female	PCAWG	DO220554	N	Y	Y	N
c2aafb9c-230a-43df-9a43-b34aa145a7bd	Kidney-RCC	male	PCAWG	DO47092	N	Y	Y	N
c2ec7f57-8510-4bbf-a2e9-dbd9ce8dcad1	Ovary-AdenoCA	female	PCAWG	DO46551	N	Y	Y	N
c36213e4-c057-46f5-ada5-f1f921855bb4	Liver-HCC	male	PCAWG	DO49695	N	Y	Y	N
c3679262-63d7-463e-9501-6ab3f177aee8	Panc-AdenoCA	female	PCAWG	DO51496	N	Y	Y	N
c3cb64b3-842b-4b42-8c42-020a0206eb06	Prost-AdenoCA	male	PCAWG	DO52502	N	Y	Y	N
c437535b-2acc-4236-beae-94e2c1336830	Lung-AdenoCA	female	PCAWG	DO26354	N	Y	Y	N
c459dba5-b27c-46f0-b5b8-c62d597a0542	Lymph-CLL	female	PCAWG	DO52714	N	Y	Y	N
c488a170-c622-11e3-bf01-24c6515278c0	Liver-HCC	female	PCAWG	DO23532	N	Y	Y	N
c48d7f4a-e98a-4077-a749-eb9f56f05b84	Lung-SCC	male	PCAWG	DO26806	N	Y	Y	N
c4c776f8-ee3f-4cce-beb9-8dcf262cdcdf	CNS-Medullo	male	PCAWG	DO35550	N	Y	Y	N
c4e048de-1d43-4fbd-8289-9279b16c8a3a	Stomach-AdenoCA	male	PCAWG	DO218487	N	Y	Y	N
c504d5a9-29b0-4b7e-ac7b-5e543449a0f4	Kidney-RCC	male	PCAWG	DO44525	N	Y	Y	N
c556f81b-8a6c-4bbb-876f-2e2ce570c185	SoftTissue-Liposarc	male	PCAWG	DO219944	N	Y	Y	N
c56505cb-e150-408d-9df6-3af4e608c376	Kidney-ChRCC	male	PCAWG	DO220341	N	Y	Y	N
c569b867-dadd-4591-af17-7e9b74699561	Lymph-CLL	male	PCAWG	DO6382	N	Y	Y	N
c59188a8-c6bb-433c-97fe-69f79a126d03	CNS-Medullo	male	PCAWG	DO35620	N	Y	Y	N
c5ad7238-c622-11e3-bf01-24c6515278c0	Liver-HCC	male	PCAWG	DO23533	N	Y	Y	N
c5bc0826-8037-4fe6-ad4e-b1b675e771fb	Kidney-RCC	female	PCAWG	DO46834	N	Y	Y	N
c612570a-881d-421f-98b9-0e4563133744	Stomach-AdenoCA	female	PCAWG	DO38655	N	Y	Y	N
c61ded54-f80e-4da8-b1d8-e22551c96118	Breast-AdenoCA	female	PCAWG	DO2096	N	Y	Y	N
c6224ab0-74f5-4f0a-9fe0-c083f806c853	CNS-Medullo	male	PCAWG	DO48905	N	Y	Y	N
c642b9cc-bdb1-4796-9692-8be92398be17	Lymph-CLL	male	PCAWG	DO6580	N	Y	Y	N
c66926a8-474d-482c-bfb7-043029c8b737	Lymph-BNHL	male	PCAWG	DO27847	N	Y	Y	N
c66c92d5-df65-46e6-861d-d8a98808e6a3	Bladder-TCC	male	PCAWG	DO479	N	Y	Y	N
c67409b2-ac25-42a0-8543-4636ef132fe4	Breast-AdenoCA	female	PCAWG	DO44103	N	Y	Y	N
c6888be2-4517-41e4-a801-9c915f24e737	CNS-Oligo	male	PCAWG	DO22293	N	Y	Y	N
c691d6b3-8e70-4951-8551-2ee4e4d0d10b	Ovary-AdenoCA	female	PCAWG	DO28763	N	Y	Y	N
c6a28615-1b92-4085-956e-eeedb2573c03	Prost-AdenoCA	male	PCAWG	DO51152	N	Y	Y	N
c6bb32f0-c622-11e3-bf01-24c6515278c0	Liver-HCC	female	PCAWG	DO48682	N	Y	Y	N
c6d6f49e-6e95-4e41-8388-71f6fe017d80	Kidney-ChRCC	male	PCAWG	DO220340	N	Y	Y	N
c741fb12-8160-43a7-bc70-2c545ea0031d	Panc-AdenoCA	female	PCAWG	DO49436	N	Y	Y	N
c75cc75a-7496-420f-b526-ea63c77e9839	Uterus-AdenoCA	female	PCAWG	DO42881	N	Y	Y	N
c766274a-3c1e-443f-9ed4-c0e2b9c904d1	Panc-Endocrine	female	PCAWG	DO52127	N	Y	Y	N
c767254e-b289-4904-a80f-050cf01ff8ba	Ovary-AdenoCA	female	PCAWG	DO46378	N	Y	Y	N
c76f7fcc-2748-4b6d-805e-d21652dd5e3a	Head-SCC	male	PCAWG	DO14236	N	Y	Y	N
c79ce3d3-4758-4f52-9da1-38f994c99f4e	Stomach-AdenoCA	male	PCAWG	DO47747	N	Y	Y	N
c7d798b8-c622-11e3-bf01-24c6515278c0	Liver-HCC	male	PCAWG	DO23534	N	Y	Y	N
c8381701-31cb-465a-bdf2-1b8132be7a14	Thy-AdenoCA	female	PCAWG	DO39564	N	Y	Y	N
c8e961b4-e324-40a2-89f6-736ec3845bc9	Stomach-AdenoCA	female	PCAWG	DO38404	N	Y	Y	N
c8f61136-0bea-4fb4-bb63-699af7f22146	CNS-PiloAstro	male	PCAWG	DO35946	N	Y	Y	N
c8f64a71-e545-4eb6-9da3-2d43ae0c2627	Kidney-RCC	male	PCAWG	DO47171	N	Y	Y	N
c906a13e-c622-11e3-bf01-24c6515278c0	Liver-HCC	female	PCAWG	DO48684	N	Y	Y	N
c955387a-16e5-447c-8e69-e4c04a9861d5	CNS-Medullo	male	PCAWG	DO48944	N	Y	Y	N
c95a2b1b-726c-4608-9fff-d57b6f1aa75a	Skin-Melanoma	male	PCAWG	DO220895	N	Y	Y	N
c971ffa7-ce37-4138-b028-598a30478e25	Eso-AdenoCA	male	PCAWG	DO50370	N	Y	Y	N
c9959f68-c385-4c1f-9188-8203844d288e	Ovary-AdenoCA	female	PCAWG	DO28119	N	Y	Y	N
c9ad6b1c-baa0-45a7-b7c4-733728505b8a	Kidney-RCC	male	PCAWG	DO47100	N	Y	Y	N
c9ca979d-b3ad-4ff0-92d0-140105413d28	CNS-PiloAstro	female	PCAWG	DO36018	N	Y	Y	N
c9e7c629-7b57-4ede-b315-0cea8c97c48e	Panc-AdenoCA	male	PCAWG	DO35424	N	Y	Y	N
c9e7cff0-aec2-4ff2-8091-7cbea2bf5991	Panc-Endocrine	male	PCAWG	DO52126	N	Y	Y	N
c9f87f0d-4967-4be2-8b92-a20f1980ea22	Lymph-CLL	female	PCAWG	DO6610	N	Y	Y	N
c9f91ded-3b04-4cd1-8ea6-bbc635a8a4f0	Eso-AdenoCA	male	PCAWG	DO50406	N	Y	Y	N
ca004926-f3ac-4824-8ed5-d84e62efdfae	Skin-Melanoma	female	PCAWG	DO220849	N	Y	Y	N
ca137611-533a-4d20-a85d-8e4c3a1eab2d	Head-SCC	male	PCAWG	DO218773	N	Y	Y	N
ca284012-bd06-47a3-8a9d-c6b185d87d85	Panc-AdenoCA	female	PCAWG	DO51511	N	Y	Y	N
ca2b9fe2-97e0-4d4f-afd7-a5acf638800f	Kidney-RCC	female	PCAWG	DO51551	N	Y	Y	N
ca49fdb1-d55a-427c-9819-90980dcd956f	Lymph-CLL	female	PCAWG	DO6695	N	Y	Y	N
ca5ded1c-c622-11e3-bf01-24c6515278c0	Liver-HCC	male	PCAWG	DO48686	N	Y	Y	N
ca8fa9f5-3190-440d-9879-22e33d05ca6c	Skin-Melanoma	female	PCAWG	DO220857	N	Y	Y	N
caf2e99d-8f1f-4043-b567-c3fe28dc33ac	Prost-AdenoCA	male	PCAWG	DO51110	N	Y	Y	N
cafe9603-a804-48fb-9217-e2d1c3c346c5	Panc-AdenoCA	male	PCAWG	DO32916	N	Y	Y	N
cb381d49-4546-400c-af02-f877083caa0a	Eso-AdenoCA	male	PCAWG	DO50401	N	Y	Y	N
cb4608a7-6aec-4cba-b20f-489e214c9dbd	Panc-AdenoCA	male	PCAWG	DO51509	N	Y	Y	N
cb56e4c2-2fff-4f09-be34-fbdaa3794b35	CNS-Medullo	male	PCAWG	DO48957	N	Y	Y	N
cb5e1546-cda6-4991-911c-f3dd9f1a475a	SoftTissue-Leiomyo	female	PCAWG	DO220126	N	Y	Y	N
cb74d12c-eed1-4b14-8f93-d70e625eb65e	CNS-PiloAstro	female	PCAWG	DO36119	N	Y	Y	N
cb753e6f-5ea3-4b58-9db3-7a62d15c8b2e	Eso-AdenoCA	male	PCAWG	DO10840	N	Y	Y	N
cb783f8b-d092-4104-b809-3f90b19df7df	SoftTissue-Liposarc	male	PCAWG	DO219962	N	Y	Y	N
cb86fbb6-c622-11e3-bf01-24c6515278c0	Liver-HCC	female	PCAWG	DO48687	N	Y	Y	N
cb89cea8-f78e-4024-97c2-8f24debee1bc	CNS-Medullo	female	PCAWG	DO35540	N	Y	Y	N
cba4de91-cce7-4edc-8450-d0a52c959586	Panc-AdenoCA	male	PCAWG	DO35330	N	Y	Y	N
cbb788dd-964b-4cfd-80e1-979c7b5b3c52	Kidney-RCC	male	PCAWG	DO46827	N	Y	Y	N
cc19a480-9c66-4ee8-a0c0-921acac02689	Uterus-AdenoCA	female	PCAWG	DO41157	N	Y	Y	N
cc39b534-5ba1-4ea0-956b-676f6732beec	CNS-Medullo	female	PCAWG	DO35741	N	Y	Y	N
cc4f9175-a8c8-424a-99d7-8bd11cae0e52	Breast-AdenoCA	female	PCAWG	DO4796	N	Y	Y	N
cc69fe94-0ecf-45ad-a03f-8fb7198e8657	CNS-Medullo	female	PCAWG	DO35553	N	Y	Y	N
cc6ab103-f07c-4b80-8c8e-cddc8a4da02e	CNS-Medullo	female	PCAWG	DO48970	N	Y	Y	N
cc792058-c622-11e3-bf01-24c6515278c0	Liver-HCC	male	PCAWG	DO23535	N	Y	Y	N
cc7af465-22ed-485d-a78c-282b840bf7c9	Panc-AdenoCA	female	PCAWG	DO35454	N	Y	Y	N
cc7bba1d-8990-4557-a565-9cff1085f023	Lymph-BNHL	male	PCAWG	DO27841	N	Y	Y	N
cd0aeed5-93a1-4287-8a88-fe6b7b5e3983	Lung-AdenoCA	female	PCAWG	DO26062	N	Y	Y	N
cd0c3b1f-c73a-4991-8724-4e74381900cb	Prost-AdenoCA	male	PCAWG	DO51065	N	Y	Y	N
cd2a045b-fbde-49c6-8be6-c0e3ecee246f	CNS-Medullo	female	PCAWG	DO48972	N	Y	Y	N
cd3d7559-b583-4474-81df-4bf9232de3c2	ColoRect-AdenoCA	male	PCAWG	DO36945	N	Y	Y	N
cd9efdef-a7fb-49e5-9515-63606ae8bbfc	Ovary-AdenoCA	female	PCAWG	DO46362	N	Y	Y	N
cda1a403-16b6-487c-a82a-c377d1d0f89d	Bladder-TCC	male	PCAWG	DO856	N	Y	Y	N
cdbbd701-9c05-4f9e-923d-06039dd8a04d	SoftTissue-Leiomyo	female	PCAWG	DO220122	N	Y	Y	N
cdc2c513-590f-444b-9347-32ba365313a7	CNS-PiloAstro	male	PCAWG	DO35916	N	Y	Y	N
cdc672cc-35df-4f10-88f1-d3e40dabf601	CNS-Medullo	female	PCAWG	DO48927	N	Y	Y	N
cdcc04fc-c622-11e3-bf01-24c6515278c0	Liver-HCC	male	PCAWG	DO23536	N	Y	Y	N
cdf045a6-ab6a-4dc5-b0b0-d72fbb26b0bb	Kidney-RCC	female	PCAWG	DO47080	N	Y	Y	N
cdf313c8-59f9-41c6-9bd2-f47cb4287da5	Kidney-ChRCC	male	PCAWG	DO220357	N	Y	Y	N
ce6154e9-3f3a-442f-a608-35e1bab66927	CNS-Medullo	female	PCAWG	DO35568	N	Y	Y	N
ce799e7b-30e7-44a5-a185-3e50d5e059ef	Eso-AdenoCA	male	PCAWG	DO50327	N	Y	Y	N
ce85ccf3-6621-4976-b187-2f28d45dd4d9	Lymph-BNHL	male	PCAWG	DO27827	N	Y	Y	N
cef1fb1c-18fa-453a-b87f-295d3b0bc12b	Panc-Endocrine	female	PCAWG	DO46773	N	Y	Y	N
cf072bfe-3191-4a71-9e0b-decaa28365e1	Panc-AdenoCA	male	PCAWG	DO34600	N	Y	Y	N
cf2d34c4-c622-11e3-bf01-24c6515278c0	Liver-HCC	male	PCAWG	DO45237	N	Y	Y	N
cf5deb22-f7eb-409d-a0e4-882716199c39	Kidney-RCC	male	PCAWG	DO48474	N	Y	Y	N
cf6c7066-6611-43ec-aef1-295a976cce5b	Ovary-AdenoCA	female	PCAWG	DO46390	N	Y	Y	N
cf777ef1-765f-4828-b789-f5aa6722eb35	Liver-HCC	male	PCAWG	DO45035	N	Y	Y	N
cfe0bf13-2ff4-4164-9b6a-cd3615bf3ddc	Panc-AdenoCA	male	PCAWG	DO33016	N	Y	Y	N
d00625b4-6e0e-4d96-8e4c-8f1ddcc7aded	CNS-PiloAstro	female	PCAWG	DO35937	N	Y	Y	N
d0161ca7-3c33-4fe5-80df-0cc4b3c4e8ee	CNS-Medullo	male	PCAWG	DO35575	N	Y	Y	N
d01710f9-efc8-4b5f-9e53-300b30f9219f	Kidney-RCC	male	PCAWG	DO16136	N	Y	Y	N
d02597f8-3ac7-4165-a65f-0e134e5d215b	Liver-HCC	male	PCAWG	DO44877	N	Y	Y	N
d0469256-c622-11e3-bf01-24c6515278c0	Liver-HCC	male	PCAWG	DO23537	N	Y	Y	N
d053f88f-09e6-472e-a691-bb293c461399	Skin-Melanoma	male	PCAWG	DO37426	N	Y	Y	N
d056645f-4dd3-49f3-b0a4-2293e2b4d82c	Skin-Melanoma	female	PCAWG	DO37599	N	Y	Y	N
d05ea63c-86a3-463a-a790-2edaa74b4da7	Panc-AdenoCA	female	PCAWG	DO51538	N	Y	Y	N
d0a0d845-32e2-4590-b909-29bd27b92900	ColoRect-AdenoCA	male	PCAWG	DO44089	N	Y	Y	N
d0a33fd2-085c-488b-b843-2ca97c85a5cb	Thy-AdenoCA	female	PCAWG	DO40735	N	Y	Y	N
d0e033bc-8e97-4322-b3b1-8626f1e2449b	Skin-Melanoma	male	PCAWG	DO37719	N	Y	Y	N
d0f4dd92-a63b-4766-8889-5327fca1bd91	Prost-AdenoCA	male	PCAWG	DO51153	N	Y	Y	N
d1132127-1250-43af-9c16-425798a3d1a7	CNS-GBM	male	PCAWG	DO13474	N	Y	Y	N
d113ce88-04ab-4675-b363-92f80c28de34	Kidney-ChRCC	male	PCAWG	DO220348	N	Y	Y	N
d12cfd8b-682d-41df-acf8-ee7f68a6241c	Uterus-AdenoCA	female	PCAWG	DO43314	N	Y	Y	N
d17c2123-d262-43f4-9d06-3547f991cde7	CNS-Medullo	male	PCAWG	DO35749	N	Y	Y	N
d1804679-e728-4597-ac69-49554c087b9e	Panc-AdenoCA	male	PCAWG	DO51533	N	Y	Y	N
d182b67c-c622-11e3-bf01-24c6515278c0	Liver-HCC	male	PCAWG	DO45239	N	Y	Y	N
d1842491-29ff-4801-8c8a-4d619f749dd1	Eso-AdenoCA	female	PCAWG	DO50438	N	Y	Y	N
d1875ee6-6677-4117-a7a8-930ab5cde775	Prost-AdenoCA	male	PCAWG	DO51070	N	Y	Y	N
d18c6e64-9598-488a-8ab3-3652072f9277	Lung-SCC	male	PCAWG	DO26710	N	Y	Y	N
d1be624b-eb76-4ce3-a6ba-ffc5b23953d3	Lymph-CLL	male	PCAWG	DO52707	N	Y	Y	N
d1d2932b-f1c4-4080-9b75-dcf1ab0ab217	CNS-PiloAstro	male	PCAWG	DO35952	N	Y	Y	N
d252a54e-0377-4b3e-8228-26108ea704fa	CNS-Oligo	female	PCAWG	DO22536	N	Y	Y	N
d252f328-4583-4e97-9a71-bb2885f06f73	Liver-HCC	male	PCAWG	DO23048	N	Y	Y	N
d2620dab-4319-499a-b8f1-9575aaf8f4f3	Skin-Melanoma	male	PCAWG	DO220853	N	Y	Y	N
d277e679-9fdd-44cd-9f2c-f9927e44d721	Prost-AdenoCA	male	PCAWG	DO51084	N	Y	Y	N
d2ab2555-7288-47a4-a80c-bf62d65b67b8	Lung-SCC	male	PCAWG	DO27104	N	Y	Y	N
d2ab7fd4-d1c7-48ae-ba9a-78c5d811465e	Kidney-RCC	male	PCAWG	DO47060	N	Y	Y	N
d2b7bb0a-c622-11e3-bf01-24c6515278c0	Liver-HCC	male	PCAWG	DO23538	N	Y	Y	N
d2e4dc23-992d-4e44-add4-2972718083cb	Ovary-AdenoCA	female	PCAWG	DO46392	N	Y	Y	N
d31cce9d-1b38-44fd-9378-0d128e12a011	Lymph-BNHL	male	PCAWG	DO52657	N	Y	Y	N
d32f41fb-0744-4a62-81f6-0260c4920049	Prost-AdenoCA	male	PCAWG	DO36360	N	Y	Y	N
d333b55b-8bac-4a99-9d23-3cc0c25057bf	Panc-AdenoCA	female	PCAWG	DO51487	N	Y	Y	N
d3709eea-ca2a-49ac-b79c-871a5473d450	Head-SCC	female	PCAWG	DO15414	N	Y	Y	N
d392ded3-afc8-4c79-b278-40245f18f2f8	Ovary-AdenoCA	female	PCAWG	DO46350	N	Y	Y	N
d3ad5b5a-c622-11e3-bf01-24c6515278c0	Liver-HCC	male	PCAWG	DO45241	N	Y	Y	N
d3b72600-a888-4ef6-ac5d-661c105405dd	Liver-HCC	female	PCAWG	DO44828	N	Y	Y	N
d3d65db3-36f9-41c7-8e5e-1683ce94dfcb	ColoRect-AdenoCA	male	PCAWG	DO44095	N	Y	Y	N
d3daf373-1485-455e-a0a1-8e33d215d623	ColoRect-AdenoCA	female	PCAWG	DO9788	N	Y	Y	N
d404ac28-da11-4746-9c3b-cf0b1888f67b	Panc-Endocrine	male	PCAWG	DO48539	N	Y	Y	N
d414e076-dcb6-4edf-adef-0abdc57354ea	CNS-Oligo	female	PCAWG	DO22548	N	Y	Y	N
d429c27a-5963-42fe-b3a0-7252c20669d8	Kidney-RCC	male	PCAWG	DO16769	N	Y	Y	N
d432e99a-67fb-4609-b90f-99438eee7cae	Skin-Melanoma	male	PCAWG	DO37758	N	Y	Y	N
d452293a-6148-4fcf-9fbc-446815016751	ColoRect-AdenoCA	male	PCAWG	DO36710	N	Y	Y	N
d4615ca0-b5c7-4a5c-8593-bd50034a78ae	Bladder-TCC	female	PCAWG	DO575	N	Y	Y	N
d4907a1b-8b06-47c5-8bca-c781d9cddaf8	Panc-AdenoCA	male	PCAWG	DO49184	N	Y	Y	N
d4b80307-abbd-48bb-b52c-6dcd409699a2	Head-SCC	male	PCAWG	DO15911	N	Y	Y	N
d4bf6034-aeae-48a6-907b-10e2cc904015	Ovary-AdenoCA	female	PCAWG	DO46394	N	Y	Y	N
d4c6061b-5019-4564-806d-4e75910a4690	Kidney-RCC	male	PCAWG	DO46836	N	Y	Y	N
d4c9e5c6-c622-11e3-bf01-24c6515278c0	Liver-HCC	male	PCAWG	DO23539	N	Y	Y	N
d4cf11be-3bd7-403b-9722-91d8e8761e4d	Eso-AdenoCA	female	PCAWG	DO50451	N	Y	Y	N
d4ea36e2-1323-4441-8c63-40ce269608f4	CNS-Medullo	female	PCAWG	DO35678	N	Y	Y	N
d4ecbf52-f6a9-4394-9d3b-8eb8eee1b17b	CNS-PiloAstro	female	PCAWG	DO36163	N	Y	Y	N
d515c7d2-2314-46bf-9736-ff3f3d2ab599	Panc-Endocrine	male	PCAWG	DO52150	N	Y	Y	N
d5372745-95cf-4572-a6e7-e7f5b796911a	Breast-AdenoCA	female	PCAWG	DO2055	N	Y	Y	N
d53c2680-89ac-4f87-a7ba-f4c669546b76	SoftTissue-Leiomyo	male	PCAWG	DO220163	N	Y	Y	N
d5423a93-0a72-43cf-a7ae-9011f47553c7	Lymph-CLL	female	PCAWG	DO6561	N	Y	Y	N
d5443922-fea5-4ff0-bd6e-8ce04e1951d8	Lung-AdenoCA	female	PCAWG	DO25985	N	Y	Y	N
d54ca81c-1bcc-41ea-b17a-9f7249ebe9c1	Lung-SCC	female	PCAWG	DO26987	N	Y	Y	N
d5796835-d6cd-427e-a398-5fbef88b0648	Panc-AdenoCA	female	PCAWG	DO51548	N	Y	Y	N
d5c87d16-172f-4790-8867-949dcaa534d4	Kidney-RCC	female	PCAWG	DO47159	N	Y	Y	N
d5f92ce6-796f-480d-bf98-e1080a279207	CNS-Medullo	male	PCAWG	DO48971	N	Y	Y	N
d609ce92-9edd-4286-bd5f-b93304cae9a2	CNS-Medullo	female	PCAWG	DO48915	N	Y	Y	N
d60f54f5-b154-42c4-99fb-cea4e7a33dc7	CNS-GBM	male	PCAWG	DO10908	N	Y	Y	N
d60f880a-c622-11e3-bf01-24c6515278c0	Liver-HCC	male	PCAWG	DO23540	N	Y	Y	N
d648c804-4eaf-4252-8b6f-13378158a07d	Kidney-ChRCC	female	PCAWG	DO220449	N	Y	Y	N
d6738c83-7b52-4224-846a-67bd085aaab8	Stomach-AdenoCA	male	PCAWG	DO47817	N	Y	Y	N
d67cad13-e849-48b0-926c-10b6046ba0b9	Ovary-AdenoCA	female	PCAWG	DO28053	N	Y	Y	N
d692ecd0-2433-426b-9af2-a30c44a80f7c	Thy-AdenoCA	female	PCAWG	DO39635	N	Y	Y	N
d6ccfd6f-2ea9-499d-a25d-4ba9d4a9258e	Liver-HCC	male	PCAWG	DO22956	N	Y	Y	N
d6ee68e5-ceb3-4a63-b3bd-e64fe5398102	Lymph-BNHL	male	PCAWG	DO27843	N	Y	Y	N
d6faafa5-7279-4dc3-be71-45af5c855b34	Panc-Endocrine	female	PCAWG	DO52135	N	Y	Y	N
d707940e-0f9d-4da3-9380-90a422e44efd	Eso-AdenoCA	male	PCAWG	DO50435	N	Y	Y	N
d709d214-02ee-46c1-a73a-e7074cb2623e	Prost-AdenoCA	male	PCAWG	DO51141	N	Y	Y	N
d72a7338-c144-4c62-a70e-2177a3b4b77e	Kidney-ChRCC	female	PCAWG	DO220335	N	Y	Y	N
d733cf1a-4c42-4def-b6cb-5ef2c6a27fcd	Lymph-BNHL	male	PCAWG	DO27853	N	Y	Y	N
d74be531-b0fd-42c3-954e-4a4f7eef922a	Prost-AdenoCA	male	PCAWG	DO52498	N	Y	Y	N
d7578910-c622-11e3-bf01-24c6515278c0	Liver-HCC	male	PCAWG	DO48689	N	Y	Y	N
d7f8e1f3-a9a7-4929-92df-1283bac815d2	Stomach-AdenoCA	female	PCAWG	DO217818	N	Y	Y	N
d8415cf6-8e4d-4c54-811e-199da14237f1	Kidney-RCC	male	PCAWG	DO20915	N	Y	Y	N
d876d576-c622-11e3-bf01-24c6515278c0	Biliary-AdenoCA	female	PCAWG	DO45243	N	Y	Y	N
d88296ac-bb0d-47ab-9051-6c358f0af780	Lymph-CLL	male	PCAWG	DO52721	N	Y	Y	N
d884d070-6077-4155-9978-76aca7ba1e76	CNS-PiloAstro	male	PCAWG	DO36054	N	Y	Y	N
d8995dfa-a780-4fe6-b3f8-fb464f51a1cf	CNS-Medullo	male	PCAWG	DO35623	N	Y	Y	N
d8c2b4b2-e12b-43d2-bafc-87b29f027797	Ovary-AdenoCA	female	PCAWG	DO46424	N	Y	Y	N
[truncated: 3,330 more rows]

## Sheet: 2_Anno
Hotspots summary on regulatory and coding elements per mutational signature
Signature	Hits	Enhancer/TSS/Coding	Enhancer	TSS	TFBS	Known candidate drivers	Coding
SBS1(Deamination)	8	6	0	1	3	6	5
SBS2(APOBEC)	29	20	7	10	16	10	3
SBS13(APOBEC)	27	18	8	8	14	9	2
SBS39	6	4	0	1	2	4	3
SBS9(SHM)	21	16	7	8	0	4	1
SBS84(SHM)	17	14	4	8	1	7	2
SBS10	1	1	0	0	0	1	1
SBS12	3	1	0	0	0	1	1
SBS15	2	1	0	0	0	1	1
SBS16	1	1	0	0	0	1	1
SBS18	4	0	0	0	0	0	0
SBS23	2	2	0	1	1	2	1
SBS26	7	1	1	0	2	0	0
SBS3	4	2	2	0	1	0	0
SBS30	3	1	0	1	1	1	0
SBS32	6	0	0	0	0	1	0
SBS34	1	0	0	0	0	0	0
SBS37	100	0	0	0	0	2	0
SBS4	1	0	0	0	0	0	0
SBS40	1	0	0	0	0	1	0
SBS44	9	4	2	1	4	4	1
SBS6	24	3	3	0	1	0	0
SBS8	1	1	0	0	0	1	1
SBS_Driver_Causing	108	78	26	36	36	40	16
SBS_Others	170	18	8	3	10	16	7
SBS_Driver_Causing(% hits)	100	72.2222	24.0741	33.3333	33.3333	37.037	14.8148
SBS_Others(% hits)	100	10.5882	4.70588	1.76471	5.88235	9.41176	4.11765
TSS: transcription start sites
TFBS: transcription factor binding sites

## Sheet: 3_reg_DEG_enrich
Comparison of differentially expressed genes on regulatory hotspots versus non-regulatory hotspots
	Regulatory hotspots	Non-regulatory hotspots
Differential gene expression	23	2
No differential gene expression	42	23

## Sheet: 4_enrichment
Enrichment of regulatory and coding elements on hotspots associated with mutational signatures
Signature	Driver	Hotspots	p-adj (Transcription factor binding sites, TFBS)	p-adj (Known candidate drivers)	p-adj (Coding/Regulatory elements)
APOBEC(SBS13)	Y	27	1.45593e-05	3.39899e-06	6.25e-05
APOBEC(SBS2)	Y	29	1.17001e-06	9.83482e-07	6.25e-05
SHM(SBS84)	Y	17	8.55737e-08	9.86493e-06	6.25e-05
SHM(SBS9)	Y	21	4.77603e-12	0.0233008	6.25e-05
Deamination(SBS1)	Y	8	0.0740895	9.83482e-07	0.001295
SBS39	Y	6	0.675758	0.000147481	0.00305833
SBS3	N	4	0.91793	1	0.158438
SBS6	N	24	1	1	0.984091
SBS18	N	4	1	1	1
SBS26	N	7	0.700173	1	1
SBS32	N	6	1	0.399855	1
SBS36	N	5	1	1	1
SBS37	N	100	1	1	1
SBS17b	N	4	0.91793	1	1

## Sheet: 5_potential drivers
Potential drivers from SBS signatures
Signature	Region	Closest gene	Genomic annotation	Sites	Variants	Tumors	p-value	corrected-p	wide window	Known candidate drivers [Table S6]	Cancer gene census	PCAWG mutational process inclusive candidate drivers	Encode ChIP transcription factor	Gene expression impact	Transcript expression impact	ChromHMM annotation*	Driver evidence
SBS1	chr5:1294001-1296001	TERT	upstream	1	98	3482	4.35e-17	1.48e-13	N	4	Y	Y(non-coding)	RBBP5,POLR2A,GABPA,SIN3AK20,TAF1,USF1,BHLHE40,E2F6,MAX,CHD2,E2F4,MAZ,MXI1,SIN3A,USF2,MYC	Thy-AdenoCA(UP)	PanCan(UP)	Promoter	Promoter
SBS1	chrX:41203001-41205001	DDX3X	exonic(nonsynonymous SNV)	14	20	3482	2.16e-12	7.35e-09	N	7	Y	Y(coding)	POLR2A			-	Coding
SBS1	chr1:226251001-226253001	H3F3A	exonic(nonsynonymous SNV)	5	37	3482	2.23e-11	7.58e-08	N	5	Y	Y(coding)	CTCF,CHD1,POLR2A,ELF1,SIN3AK20,TAF1,YY1,FOXM1,PML,RUNX3,TAF7,TEAD4,MYBL2,CTCFL,RCOR1,MAZ,MXI1,SMC3,TBL1XR1,TBP,WRNIP1,ZNF143,JUN,MYC,ZNF263,CCNT2,GTF2B			Promoter	Coding
SBS1	chr7:128845001-128847001	SMO	exonic(nonsynonymous SNV)	3	8	3482	1.69e-09	5.76e-06	N	14	Y	Y(coding)	-			-	Coding
SBS1	chr7:55220001-55222001	EGFR	exonic(nonsynonymous SNV)	2	10	3482	1.33e-07	0.00045267	N	13	Y	Y(coding)	-	-	CNS-GBM(DOWN)	-	Coding
SBS1	chr10:89716001-89718001	PTEN	exonic(stopgain)	10	19	3482	1.45e-07	0.000492454	N	15	Y	Y(coding)	-			-	Coding
SBS2/SBS13	chr6:142705001-142707001	ADGRG6	intronic	2	45	2636	2.7e-45	7.08e-42	N	2	N	N	-	Bladder-TCC(DOWN)	Breast-AdenoCA(DOWN)	Enhancer	Enhancer
SBS2/SBS13	chr10:115510001-115512001	PLEKHS1	intronic	4	49	2241	4.55e-37	8.79e-34	N	8	N	Y(non-coding)	-	Bladder-TCC(DOWN)	Bladder-TCC(DOWN)	Enhancer	Enhancer
SBS2/SBS13	chr7:11272001-11274001	PHF14	intergenic	2	15	2241	1.15e-34	2.21e-31	N		N	N	-			-	Recurrence
SBS2/SBS13	chr8:29951001-29953001	LEPROTL1	upstream	3	17	2241	4.66e-32	9.01e-29	N	1	N	Y(non-coding)	RBBP5,POLR2A,PHF8,KDM5B,CREB1,ELF1,ETS1,GABPA,SIN3AK20,TAF1,YY1,EGR1,PML,SPI1,CEBPD,ZBTB7A,E2F6,MAX,FOXP2,RELA,CHD2,ELK1,MAZ,MXI1,TBL1XR1,TBP,MYC,TCF7L2,E2F1,CCNT2,HMGN3,UBTF	-	-	Promoter	Promoter
SBS2/SBS13	chr10:96161001-96163001	TBC1D12	UTR5	2	16	2241	5.07e-26	9.8e-23	N	1	N	Y(non-coding)	CHD1,RBBP5,POLR2A,PHF8,KDM5B,REST,SIN3AK20,TAF1,PML,STAT5A,TAF7,MYBL2,MAX,FOXP2,MAZ,MXI1,SIN3A,TBP,MYC,KAP1,ZNF263,E2F1,UBTF	-	-	Promoter	Promoter
SBS2/SBS13	chr5:178682001-178684001	ADAMTS2	intronic	2	12	2241	1.04e-25	2.01e-22	N		N	N	-	-	-	Enhancer	Enhancer
SBS2/SBS13	chr1:206858001-206860001	MAPKAPK2	intronic	1	12	2636	2.45e-25	6.44e-22	N		N	N	EZH2,CHD1,POLR2A,HDAC1,PHF8,SAP30,SIN3AK20,TAF1,ZBTB33,CEBPB,EGR1,SPI1,RUNX3,SRF,TEAD4,ZBTB7A,E2F6,MAX,BRCA1,FOS,CHD2,E2F4,ELK1,MXI1,SIN3A,TBP,MYC,E2F1,CCNT2,HMGN3	PanCan(DOWN,DYRK3)	-	Promoter	Promoter
SBS2/SBS13	chr3:178927001-178929001	PIK3CA	exonic(nonsynonymous SNV)	4	14	2636	1.71e-22	4.5e-19	N	3	Y	Y(coding)	-	-	-	-	Coding
SBS2/SBS13	chr9:87348001-87350001	NTRK2	intronic	2	17	2636	2.86e-19	7.5e-16	N		N	N	-	-	-	-	Recurrence
SBS2/SBS13	chr18:42768001-42770001	AC090376.1	intergenic	2	12	2241	5.31e-18	1.03e-14	N		N	N	-			-	Recurrence
SBS2/SBS13	chr14:69133001-69135001	RAD51B	intronic	3	19	2241	2.94e-17	5.68e-14	N	19	Y	N	-	-	Bladder-TCC(DOWN)	Enhancer	Enhancer
SBS2/SBS13	chr20:57617001-57619001	PRELID3B	upstream	1	6	2636	5.17e-15	1.36e-11	N		N	N	CTCF,POLR2A,KDM5B,ATF3,CREB1,TCF12,YY1,EGR1,RXRA,SP1,TCF3,JUND,E2F6,MAX,CHD2,E2F4,MAZ,MXI1,NFYA,NFYB,NRF1,TBL1XR1,TBP,JUN,MYC,E2F1,SMARCB1,CCNT2,HMGN3	-	-	Promoter	Promoter
SBS2/SBS13	chr1:161594001-161596001	FCGR3B	intronic	3	10	2241	1.1e-14	2.13e-11	N		N	N	-	-	PanCan(DOWN)	Enhancer	Enhancer
SBS2/SBS13	chr2:71203001-71205001	ANKRD53	intergenic	2	9	2241	7.42e-14	1.43e-10	N		N	N	CTCF,RBBP5,POLR2A,HDAC2,SIN3AK20,FOXM1,PAX5,POU2F2,RAD21,ZBTB7A,SIN3A,SMC3,WRNIP1,ZNF143,TCF7L2,GATA1,IRF1	PanCan(UP)	-	Promoter	Promoter
SBS2/SBS13	chr16:30076001-30078001	ALDOA	UTR5	1	10	2241	1.06e-13	2.05e-10	N	1	N	N	CTCF,POLR2A,HDAC1,PHF8,KDM5B,SAP30,CREB1,ELF1,ETS1,GABPA,REST,SIN3AK20,TAF1,PAX5,PML,POU2F2,SP1,SRF,TCF3,TAF7,BHLHE40,CEBPD,MBD4,MYBL2,MAX,RELA,CHD2,E2F4,ELK1,MAZ,MXI1,NFYA,NFYB,RFX5,TBP,MYC,GTF2F1,TCF7L2,ELK4,KAP1,E2F1,SREBP1,GTF2B,HMGN3,IRF1,TAL1,UBTF	-	-	Promoter	Promoter
SBS2/SBS13	chr14:38060001-38062001	FOXA1	exonic(nonsynonymous SNV)	11	14	2241	1.97e-11	3.82e-08	N	1	Y	Y(coding)	EZH2,RBBP5,POLR2A			Promoter	Coding
SBS2/SBS13	chr7:17657001-17659001	AC019117.1	intergenic	3	9	2241	1.37e-10	2.64e-07	N		N	N	EP300,ESR1,RFX5			Enhancer	Enhancer
SBS2/SBS13	chr3:178935001-178937001	PIK3CA	exonic(nonsynonymous SNV)	7	101	2241	1.92e-10	3.7e-07	N	3	Y	Y(coding)	MAFK	-	-	-	Coding
SBS2/SBS13	chr3:136469001-136471001	STAG1	intronic	3	9	2241	2.15e-10	4.16e-07	N		N	N	RBBP5,POLR2A,PHF8,SIN3AK20,TAF1,USF1,E2F6,MAX,E2F4,USF2,MYC,TCF7L2,E2F1,HMGN3		-	Promoter	Promoter
SBS2/SBS13	chr20:61504001-61506001	DIDO1	intergenic	2	8	2636	2.47e-10	6.47e-07	N		N	N	CTCF,ATF3,CREB1,FOSL2,RAD21,JUND,SMC3,TCF7L2,ATF1,GATA1	-	-	Enhancer	Enhancer
SBS2/SBS13	chr11:9481001-9483001	ZNF143	intronic	1	9	2241	8.55e-10	1.65e-06	N	1	N	N	CHD1,RBBP5,POLR2A,PHF8,KDM5B,SAP30,BCL3,ELF1,ETS1,FOSL2,GABPA,REST,SIN3AK20,TAF1,TCF12,YY1,ATF2,BCLAF1,FOXM1,MEF2A,MEF2C,NFIC,PML,POU2F2,RAD21,RUNX3,TCF3,JUND,SP4,TAF7,CEBPD,MYBL2,ZBTB7A,RELA,RCOR1,E2F4,MAZ,MXI1,STAT1,TBL1XR1,TBP,ZNF143,MYC,GTF2F1,MAFK,TCF7L2,ELK4,SMARCC1,E2F1,MAFF,CCNT2,GATA1,HMGN3,IRF1,SETDB1,TAL1	-	-	Promoter	Promoter
SBS2/SBS13	chr18:43683001-43685001	HAUS1	intronic	4	9	2241	7.94e-08	0.000153552	N		N	N	RBBP5,POLR2A,GABPA,SIN3AK20,ZNF263,E2F1	-	Bladder-TCC(DOWN)	Promoter	Promoter
SBS2/SBS13	chr14:50052001-50054001	RPS29	intronic	7	11	2241	2.87e-07	0.000554565	N		N	N	POLR2A,EP300,KDM5B,ATF3,CREB1,ETS1,FOSL2,SIN3AK20,TAF1,USF1,ATF2,CEBPB,IRF4,MTA3,NFIC,PML,RUNX3,JUND,TEAD4,BHLHE40,MYBL2,MAX,BRCA1,FOS,CHD2,RCOR1,MXI1,RFX5,SIN3A,STAT1,TBL1XR1,TBP,JUN,MYC,GTF2F1,MAFK,KAP1,BDP1,RPC155,HSF1,ATF1,GATA1,GTF2B,IRF1,SETDB1,ZNF217,JUNB			Promoter	Promoter
SBS2/SBS13	chr15:96589001-96591001	AC024337.1,AC024337.1	intergenic	2	8	2636	1.98e-06	0.00519763	N		N	N	CTCF,POLR2A,WRNIP1,KAP1,TAL1			Enhancer	Enhancer
SBS2/SBS13	chr1:6663001-6665001	KLHL21	upstream	1	8	2636	1.81e-05	0.0473933	N	17	N	Y(coding)	POLR2A,HDAC2,EP300,PHF8,ETS1,REST,SIN3AK20,TAF1,YY1,BCLAF1,EGR1,PAX5,PML,SP1,JUND,ZBTB7A,E2F6,MAX,THAP1,FOXP2,FOS,CHD2,E2F4,MAZ,MXI1,TBP,BACH1,MYC,TCF7L2,KAP1,TFAP2C,E2F1,CCNT2,GATA1	-	-	Promoter	Promoter
SBS39	chr5:1294001-1296001	TERT	upstream	1	67	2623	3.15e-07	0.000360805	N	4	Y	Y(non-coding)	RBBP5,POLR2A,GABPA,SIN3AK20,TAF1,USF1,BHLHE40,E2F6,MAX,CHD2,E2F4,MAZ,MXI1,SIN3A,USF2,MYC	PanCan(UP)	PanCan(UP)	Promoter	Promoter
SBS39	chr3:41265001-41267001	CTNNB1	exonic(nonsynonymous SNV)	9	40	2623	4.72e-06	0.00541095	N	1	Y	Y(coding)	-	-	-	Enhancer	Coding
SBS39	chr3:178951001-178953001	PIK3CA	exonic(nonsynonymous SNV)	7	91	2623	6.13e-06	0.00703271	N	3	Y	Y(coding)	CEBPB	-		-	Coding
SBS39	chrX:41203001-41205001	DDX3X	exonic(nonsynonymous SNV)	14	20	2623	8.5e-06	0.00974398	N	7	Y	Y(coding)	-			-	Coding
SBS84	chr4:40200001-40202001	RHOH	intronic	22	26	1565	2.79518e-23	7.57494e-21	Y	19	Y	Y(non-coding)	POLR2A,TAF1,PAX5,POU2F2,RELA,IKZF1	-	-	Promoter	Promoter
SBS84	chr3:32021001-32023001	OSBPL10	intronic	10	13	1565	1.42168e-12	3.85275e-10	Y	18	N	Y(non-coding)	CTCF,RBBP5,POLR2A,SIN3AK20,TAF1,MAX,FOXP2,E2F4,MYC,TCF7L2,E2F1	-		Promoter	Promoter
SBS84	chr22:23234001-23236001	IGLJ1/IGLL5	intronic	39	68	1565	1.661e-11	4.50132e-09	Y	17	N	N	RBBP5,POLR2A,HDAC1,HDAC2,EP300,SAP30	-	-	Enhancer	Enhancer
SBS84	chr14:106212001-106214001	IGHG1	intergenic	119	317	1565	2.13198e-09	5.77766e-07	Y		N	N	-	-		-	Recurrence
SBS84	chr14:106321001-106323001	hsa-mir-4539.1,AL122127.5,AL122127.2	intergenic	21	30	1565	7.64206e-07	0.0002071	Y		N	N	POLR2A,WRNIP1	-		Enhancer	Enhancer
SBS84	chr12:113494001-113496001	DTX1	intergenic	23	38	1565	1.63025e-06	0.000441797	Y	17	N	Y(non-coding)	EZH2,POLR2A,MAZ,BACH1	-	-	Promoter	Promoter
SBS84	chr6:37138001-37140001	PIM1	intronic	23	39	1565	4.47564e-06	0.0012129	Y	17	Y	Y(coding)	CTCF,CHD1,POLR2A,KDM5B,SAP30,EGR1,PAX5,RAD21,ZBTB7A,MAX,FOXP2,MXI1,SMC3,MYC	PanCan(UP)	PanCan(UP)	Promoter	Promoter
SBS84	chr16:10971001-10973001	CIITA	intronic	32	65	1565	5.77592e-06	0.00156527	Y	19	Y	Y(non-coding)	POLR2A,TAF1,PAX5,STAT5A,MAX,RELA,MXI1,SIN3A,STAT1,STAT3,USF2,MYC,TFAP2A,TFAP2C,ZKSCAN1	PanCan(UP)	-	Promoter	Promoter
SBS84	chr1:203274001-203276001	BTG2	intronic	47	103	1565	9.2081e-06	0.0024954	Y	17	N	Y(coding)	CHD1,POLR2A,HDAC1,EP300,KDM5B,SAP30,ETS1,REST,SIN3AK20,TAF1,USF1,YY1,CEBPB,EGR1,PML,STAT5A,JUND,TEAD4,BHLHE40,E2F6,GATA2,MAX,NR2F2,TRIM28,GATA3,RCOR1,E2F4,MAZ,MXI1,STAT1,STAT3,TBL1XR1,WRNIP1,JUN,MYC,KAP1,SMARCC1,ATF1,CCNT2,GATA1,SIRT6,TAL1,UBTF	-	-	Promoter	Promoter
SBS84	chr9:37025001-37027001	PAX5	intronic	35	73	1565	1.36648e-05	0.00370317	Y	17	Y	Y(non-coding)	CTCF,EZH2,POLR2A,REST,FOXM1,RELA,CTBP2,SUZ12	-		Promoter	Promoter
SBS84	chr6:14118001-14120001	CD83	intronic	19	31	1565	1.87801e-05	0.00508942	Y		N	Y(coding)	CTCF,POLR2A,FOXM1,SMARCC1	PanCan(UP)	-	Promoter	Promoter
SBS84	chr22:22515001-22517001	IGLV10-54,IGLV4-60	intergenic	10	14	1565	3.22218e-05	0.00873212	Y		N	N	POLR2A			Enhancer	Enhancer
SBS84	chr3:186739001-186741001	ST6GAL1	intronic	20	23	1565	7.12088e-05	0.0192976	Y		N	N	RBBP5,POLR2A,HDAC2,EP300,ETS1,GABPA,TAF1,CEBPB,MEF2A,PML,STAT5A,JUND,TEAD4,BHLHE40,ZBTB7A,CBX3,GATA2,MAX,NR2F2,TRIM28,ZNF274,RCOR1,MAZ,MXI1,STAT1,TBL1XR1,WRNIP1,JUN,MYC,SMARCA4,SMARCB1,ATF1,CCNT2,GATA1,HMGN3,IRF1,SIRT6,STAT2,TAL1,JUNB	-		Enhancer	Enhancer
SBS84	chr16:11348001-11350001	SOCS1	exonic(nonsynonymous SNV)	10	16	1565	0.000133146	0.0360824	Y	17	Y	Y(coding)	CTCF,CHD1,RBBP5,POLR2A,HDAC1,HDAC2,KDM5B,ETS1,TAF1,YY1,POU2F2,RAD21,TCF3,TEAD4,CBX3,E2F6,MAX,E2F4,MAZ,MXI1,ZNF143,MYC,ZNF263,CCNT2,SETDB1,UBTF	-		Promoter	Coding
SBS84	chr12:122460001-122462001	BCL7A	intronic	49	74	1565	0.000105149	0.0382742	Y	19	Y	Y(non-coding)	-	-	-	Promoter	Promoter
SBS9	chr14:106328001-106330001	IGHJ5	intergenic	535	2781	870	1.03873e-22	2.74225e-20	Y	18	N	N	CHD1,POLR2A,MTA3,RUNX3,RELA,MAZ,SIN3A,TBL1XR1,WRNIP1	Lymph-CLL_IGHVMUT(DOWN)	PanCan(DOWN)	Promoter	Promoter
SBS9	chr2:89159001-89161001	IGKJ5	intronic	670	2416	870	6.58226e-16	1.73772e-13	Y		N	N	POLR2A	PanCan(UP)	Lymph-BNHL(UP)	Promoter	Promoter
SBS9	chr2:89184001-89186001	IGKV4-1	exonic/intronic(multiple)	28	68	870	2.69269e-13	7.1087e-11	Y		N	N	POLR2A,POU2F2	Lymph-CLL_IGHVMUT(UP)	Lymph-CLL-IGHVMUT(UP)	Enhancer	Coding
SBS9	chr2:89165001-89167001	IGKJ1	intergenic	93	286	870	1.03559e-10	2.73395e-08	Y		N	N	POLR2A,RELA	PanCan(UP)		Promoter	Promoter
SBS9	chr22:23227001-23229001	IGLL5	upstream	57	133	870	2.27947e-10	6.0178e-08	Y	17	N	Y(non-coding)	POLR2A	-	Lymph-CLL(DOWN)	-	Recurrence
SBS9	chr3:183272001-183274001	KLHL6	intronic	10	16	870	2.79932e-10	7.39021e-08	Y	17	N	Y(coding)	CTCF,POLR2A,TAF1,ATF2,PML,RAD21,STAT5A	-	-	Promoter	Promoter
SBS9	chr14:96179001-96181001	TCL1A	intronic	31	42	870	1.09049e-09	2.87889e-07	Y	19	Y	N	ZNF263	-	-	Promoter	Promoter
SBS9	chr22:23222001-23224001	IGLV3-1	intergenic	94	346	870	3.03202e-07	8.00453e-05	Y		N	N	POLR2A,EP300,POU2F2,BHLHE40,GATA2,GATA3	Lymph-BNHL(UP)	Lymph-BNHL(UP)	Enhancer	Enhancer
SBS9	chr3:187461001-187463001	BCL6	intronic	114	332	870	6.66381e-07	0.000175925	Y	19	Y	Y(non-coding)	RBBP5,POLR2A,HDAC1,SIN3AK20,TAF1,YY1,BCLAF1,CHD2,STAT1,MYC,GTF2F1,E2F1,HMGN3,UBTF	-	Lymph-BNHL(UP)	Promoter	Promoter
SBS9	chr14:106330001-106332001	IGHJ3P	intergenic	158	813	870	1.5057e-06	0.000397505	Y	18	N	N	POLR2A,PBX3			Promoter	Promoter
SBS9	chr22:22515001-22517001	IGLV10-54,IGLV4-60	intergenic	16	27	870	1.97581e-06	0.000521615	Y		N	N	POLR2A	PanCan(UP)		Enhancer	Enhancer
SBS9	chr3:187660001-187662001	AC068295.1	intergenic	26	40	870	2.23005e-06	0.000588733	Y		N	N	POLR2A			Enhancer	Enhancer
SBS9	chr14:107178001-107180001	IGHV2-70D	intergenic	49	115	870	1.07218e-05	0.00283054	Y		N	N	-	-		Enhancer	Enhancer
SBS9	chr14:106240001-106242001	IGHG3	intergenic	65	300	870	1.93407e-05	0.00510594	Y		N	N	CTCF	PanCan(UP)		-	Recurrence
SBS9	chr14:106641001-106643001	IGHV1-18	intergenic	8	11	870	5.17741e-05	0.0136684	Y		N	N	POLR2A			Enhancer	Enhancer
SBS9	chr11:102188001-102190001	BIRC3	intronic	37	54	870	7.59598e-05	0.0200534	Y	19	Y	Y(non-coding)	POLR2A,SIN3AK20,MAZ,WRNIP1,TCF7L2,E2F1,SMARCB1	PanCan(UP)		Promoter	Promoter
SBS9	chr3:186739001-186741001	ST6GAL1	intronic	28	34	870	0.000122205	0.0322622	Y		N	N	CHD1,RBBP5,POLR2A,NFIC,STAT5A,ZBTB7A,ZNF274,RELA,NFYB,WRNIP1	-		Enhancer	Enhancer
SBS9	chr18:60985001-60987001	BCL2	UTR5	112	305	870	0.000170462	0.045002	Y	17	Y	Y(non-coding)	EZH2,POLR2A	PanCan(UP)		Promoter	Promoter
SBS9	chr22:22734001-22736001	IGLV1-44	intergenic	10	22	870	0.000189251	0.0499622	Y		N	N	-	PanCan(UP)		-	Recurrence
SBS9	chr3:188471001-188473001	LPP	intronic	29	38	870	1.29461e-07	3.41778e-05	Y	19	Y	Y(non-coding)	NFIC,RUNX3	-	-	-	Recurrence
SBS1	chr6:161682001-161684001	AGPAT4	intronic	1	6	3482	3.12e-06	0.0106337	N		N	N	GATA1	-		-	Insufficient evidence
SBS1	chrX:112179001-112181001	AMOT	intergenic	5	10	3482	6.22e-06	0.021155	N		N	N	-			-	Insufficient evidence
SBS2/SBS13	chrX:122722001-122724001	THOC2	intergenic	3	11	2636	4.78e-18	1.26e-14	N		N	N	-			-	Insufficient evidence
SBS2/SBS13	chr16:30921001-30923001	CTF1	intergenic	2	8	2636	8.74e-17	2.3e-13	N		N	N	-			-	Insufficient evidence
SBS2/SBS13	chr7:102312001-102314001	POLR2J2	intergenic	3	8	2636	9.35e-12	2.45e-08	N		N	N	CTCF,RAD21	-	-	-	Insufficient evidence
SBS2/SBS13	chr12:9595001-9597001	DDX12P	ncRNA_intronic	1	10	2636	1.08e-05	0.0283373	N		N	N	-			-	Insufficient evidence
SBS2/SBS13	chr10:82155001-82157001	PRXL2A	intergenic	4	11	2241	1.21e-22	2.35e-19	N		N	N	CEBPB			-	Insufficient evidence
SBS2/SBS13	chr4:49310001-49312001	INTEGENIC	intergenic	2	9	2241	2.9e-08	5.6e-05	N		N	N	-			-	Insufficient evidence
SBS2/SBS13	chr8:139582001-139584001	COL22A1	intergenic	7	10	2241	5.18e-06	0.0100056	N		N	N	-			-	Insufficient evidence
SBS39	chr18:59635001-59637001	PIGN	intergenic	1	6	2623	2.09e-07	0.000240207	N		N	N	-	-	-	-	Insufficient evidence
SBS39	chr22:16070001-16072001	LA16c-4G1.3	intergenic	1	6	2623	3.29e-06	0.00377913	N		N	N	-			-	Insufficient evidence
SBS84	chr14:106093001-106095001	IGHG4	intergenic	17	20	1565	1.56477e-05	0.00424053	Y		N	N	-	-		-	Insufficient evidence
SBS84	chr14:106383001-106385001	FAM30A	ncRNA_intronic	18	22	1565	0.000129384	0.035063	Y		N	N	-			-	Insufficient evidence
SBS9	chr2:89195001-89197001	IGKV5-2	intergenic	7	10	870	8.96165e-06	0.00236588	Y		N	N	-			-	Insufficient evidence

## Sheet: 6_literature
Literatures used for annotation of known candidate drivers
Index	Title	Author	Year	Link
1	Recurrent and functional regulatory mutations in breast cancer	Rheinbay et al.	2017	https://www.nature.com/articles/nature22992?sf94899648=1
2	Whole-genome sequencing identifies ADGRG6 enhancer mutations and FRS2 duplications as angiogenesis-related drivers in bladder cancer	Wu, S. et al.	2019	https://www.nature.com/articles/s41467-019-08576-5
3	APOBEC-Mediated Cytosine Deamination Links PIK3CA Helical Domain Mutations to Human Papillomavirus-Driven Tumor Development	Henderson et al.	2014	https://www.sciencedirect.com/science/article/pii/S2211124714003878
4	Highly Recurrent TERT Promoter Mutations in Human Melanoma	Huang et al.	2013
5	H3F3A K27M mutations in thalamic gliomas from young adult patients	Ahira et al.	2014
6	Analysis of the IDH1 codon 132 mutation in brain tumors	Balss et al.	2008
7	Cancer-associated DDX3X mutations drive stress granule assembly and impair global translation	Valentin-Vega et al.	2016	https://www.nature.com/articles/srep25996
8	Recurrent somatic mutations in regulatory regions of human cancer genomes	Melton et al.	2015	https://www.nature.com/articles/ng.3332
10	ERBB2 kinase domain mutation in the lung squamous cell carcinoma	Lee et al.	2006
11	KRAS gene mutations in lung cancer: particulars established and issues unresolved	Okudela et al.	2010
12	FOXA1 mutations in hormone-dependent cancers	Robinson et al.	2013
13	Epidermal growth factor receptor in relation to tumor development: EGFR gene and cancer	Mitsudomi et al.	2010
14	Smoothened Variants Explain the Majority of Drug Resistance in Basal Cell Carcinoma	Atwood et al.	2015
15	Protean PTEN: Form and Function	Waite et al.	2002
16	Medulloblastomics revisited: biological and clinical insights from thousands of patients	Hovestadt et al.	2020	https://www.nature.com/articles/s41568-019-0223-8
17	(Coding, mutatioal processes-inclusive)Analyses of non-coding somatic drivers in 2,658 cancer whole genomes	Rheinbay et al.	2020	https://www.nature.com/articles/s41586-020-1965-x
18	(Non-coding, mutatioal processes-inclusive)Analyses of non-coding somatic drivers in 2,658 cancer whole genomes	Rheinbay et al.	2020	https://www.nature.com/articles/s41586-020-1965-x
19	The COSMIC Cancer Gene Census: describing genetic dysfunction across all human cancers	Sondka Z et al.	2018

## Sheet: 7_APOBEC
Hotspots associated with APOBEC signatures
Signature	Region	Closest gene	Genomic annotation	Sites	Variants	Tumors	p-value	corrected-p	Substrate optimality	Replication strand	Known candidate drivers [Table S6]	Encode ChIP transcription factor	Gene expression impact	Transcript expression impact	ChromHMM annotation*	Driver evidence
SBS2/SBS13	chr10:115510001-115512001	PLEKHS1	intronic	4	49	2241	4.55e-37	8.79e-34	3.32732	lagging	8	-	Bladder-TCC(DOWN)	Bladder-TCC(DOWN)	Enhancer	Enhancer
SBS2/SBS13	chr7:11272001-11274001	PHF14	intergenic	2	15	2241	1.15e-34	2.21e-31	3.70336	-		-			-	Recurrence
SBS2/SBS13	chr8:29951001-29953001	LEPROTL1	upstream	3	17	2241	4.66e-32	9.01e-29	5.82432	-	1	RBBP5,POLR2A,PHF8,KDM5B,CREB1,ELF1,ETS1,GABPA,SIN3AK20,TAF1,YY1,EGR1,PML,SPI1,CEBPD,ZBTB7A,E2F6,MAX,FOXP2,RELA,CHD2,ELK1,MAZ,MXI1,TBL1XR1,TBP,MYC,TCF7L2,E2F1,CCNT2,HMGN3,UBTF	-	-	Promoter	Promoter
SBS2/SBS13	chr10:96161001-96163001	TBC1D12	UTR5	2	16	2241	5.07e-26	9.8e-23	0.100758	-	1	CHD1,RBBP5,POLR2A,PHF8,KDM5B,REST,SIN3AK20,TAF1,PML,STAT5A,TAF7,MYBL2,MAX,FOXP2,MAZ,MXI1,SIN3A,TBP,MYC,KAP1,ZNF263,E2F1,UBTF	-	-	Promoter	Promoter
SBS2/SBS13	chr5:178682001-178684001	ADAMTS2	intronic	2	12	2241	1.04e-25	2.01e-22	6.98187	lagging		-	-	-	Enhancer	Enhancer
SBS2/SBS13	chr18:42768001-42770001	AC090376.1	intergenic	2	12	2241	5.31e-18	1.03e-14	4.10151	-		-			-	Recurrence
SBS2/SBS13	chr14:69133001-69135001	RAD51B	intronic	3	19	2241	2.94e-17	5.68e-14	1.50476	-	19	-	-	Bladder-TCC(DOWN)	Enhancer	Enhancer
SBS2/SBS13	chr1:161594001-161596001	FCGR3B	intronic	3	10	2241	1.1e-14	2.13e-11	1.68632	-		-	-	PanCan(DOWN)	Enhancer	Enhancer
SBS2/SBS13	chr2:71203001-71205001	ANKRD53	intergenic	2	9	2241	7.42e-14	1.43e-10	6.2595	leading		CTCF,RBBP5,POLR2A,HDAC2,SIN3AK20,FOXM1,PAX5,POU2F2,RAD21,ZBTB7A,SIN3A,SMC3,WRNIP1,ZNF143,TCF7L2,GATA1,IRF1	PanCan(UP)	-	Promoter	Promoter
SBS2/SBS13	chr16:30076001-30078001	ALDOA	UTR5	1	10	2241	1.06e-13	2.05e-10	3.16913	-	1	CTCF,POLR2A,HDAC1,PHF8,KDM5B,SAP30,CREB1,ELF1,ETS1,GABPA,REST,SIN3AK20,TAF1,PAX5,PML,POU2F2,SP1,SRF,TCF3,TAF7,BHLHE40,CEBPD,MBD4,MYBL2,MAX,RELA,CHD2,E2F4,ELK1,MAZ,MXI1,NFYA,NFYB,RFX5,TBP,MYC,GTF2F1,TCF7L2,ELK4,KAP1,E2F1,SREBP1,GTF2B,HMGN3,IRF1,TAL1,UBTF	-	-	Promoter	Promoter
SBS2/SBS13	chr14:38060001-38062001	FOXA1	exonic(nonsynonymous SNV)	11	14	2241	1.97e-11	3.82e-08	0.0885947	-	1	EZH2,RBBP5,POLR2A			Promoter	Coding
SBS2/SBS13	chr7:17657001-17659001	AC019117.1	intergenic	3	9	2241	1.37e-10	2.64e-07	3.32732	-		EP300,ESR1,RFX5			Enhancer	Enhancer
SBS2/SBS13	chr3:178935001-178937001	PIK3CA	exonic(nonsynonymous SNV)	7	101	2241	1.92e-10	3.7e-07	1.35864	-	3	MAFK	-	-	-	Coding
SBS2/SBS13	chr3:136469001-136471001	STAG1	intronic	3	9	2241	2.15e-10	4.16e-07	-0.831529	-		RBBP5,POLR2A,PHF8,SIN3AK20,TAF1,USF1,E2F6,MAX,E2F4,USF2,MYC,TCF7L2,E2F1,HMGN3		-	Promoter	Promoter
SBS2/SBS13	chr11:9481001-9483001	ZNF143	intronic	1	9	2241	8.55e-10	1.65e-06	1.64165	-	1	CHD1,RBBP5,POLR2A,PHF8,KDM5B,SAP30,BCL3,ELF1,ETS1,FOSL2,GABPA,REST,SIN3AK20,TAF1,TCF12,YY1,ATF2,BCLAF1,FOXM1,MEF2A,MEF2C,NFIC,PML,POU2F2,RAD21,RUNX3,TCF3,JUND,SP4,TAF7,CEBPD,MYBL2,ZBTB7A,RELA,RCOR1,E2F4,MAZ,MXI1,STAT1,TBL1XR1,TBP,ZNF143,MYC,GTF2F1,MAFK,TCF7L2,ELK4,SMARCC1,E2F1,MAFF,CCNT2,GATA1,HMGN3,IRF1,SETDB1,TAL1	-	-	Promoter	Promoter
SBS2/SBS13	chr18:43683001-43685001	HAUS1	intronic	4	9	2241	7.94e-08	0.000153552	3.76432	-		RBBP5,POLR2A,GABPA,SIN3AK20,ZNF263,E2F1	-	Bladder-TCC(DOWN)	Promoter	Promoter
SBS2/SBS13	chr14:50052001-50054001	RPS29	intronic	7	11	2241	2.87e-07	0.000554565	1.786	-		POLR2A,EP300,KDM5B,ATF3,CREB1,ETS1,FOSL2,SIN3AK20,TAF1,USF1,ATF2,CEBPB,IRF4,MTA3,NFIC,PML,RUNX3,JUND,TEAD4,BHLHE40,MYBL2,MAX,BRCA1,FOS,CHD2,RCOR1,MXI1,RFX5,SIN3A,STAT1,TBL1XR1,TBP,JUN,MYC,GTF2F1,MAFK,KAP1,BDP1,RPC155,HSF1,ATF1,GATA1,GTF2B,IRF1,SETDB1,ZNF217,JUNB			Promoter	Promoter
SBS2/SBS13	chr6:142705001-142707001	ADGRG6	intronic	2	45	2636	2.7e-45	7.08e-42	4.10151	leading	2	-	Bladder-TCC(DOWN)	Breast-AdenoCA(DOWN)	Enhancer	Enhancer
SBS2/SBS13	chr1:206858001-206860001	MAPKAPK2	intronic	1	12	2636	2.45e-25	6.44e-22	0.443915	-		EZH2,CHD1,POLR2A,HDAC1,PHF8,SAP30,SIN3AK20,TAF1,ZBTB33,CEBPB,EGR1,SPI1,RUNX3,SRF,TEAD4,ZBTB7A,E2F6,MAX,BRCA1,FOS,CHD2,E2F4,ELK1,MXI1,SIN3A,TBP,MYC,E2F1,CCNT2,HMGN3	PanCan(DOWN,DYRK3)	-	Promoter	Promoter
SBS2/SBS13	chr3:178927001-178929001	PIK3CA	exonic(nonsynonymous SNV)	4	14	2636	1.71e-22	4.5e-19	0.508931	-	3	-	-	-	-	Coding
SBS2/SBS13	chr9:87348001-87350001	NTRK2	intronic	2	17	2636	2.86e-19	7.5e-16	1.03231	-		-	-	-	-	Recurrence
SBS2/SBS13	chr20:57617001-57619001	PRELID3B	upstream	1	6	2636	5.17e-15	1.36e-11	8.36649	lagging		CTCF,POLR2A,KDM5B,ATF3,CREB1,TCF12,YY1,EGR1,RXRA,SP1,TCF3,JUND,E2F6,MAX,CHD2,E2F4,MAZ,MXI1,NFYA,NFYB,NRF1,TBL1XR1,TBP,JUN,MYC,E2F1,SMARCB1,CCNT2,HMGN3	-	-	Promoter	Promoter
SBS2/SBS13	chr20:61504001-61506001	DIDO1	intergenic	2	8	2636	2.47e-10	6.47e-07	6.2595	-		CTCF,ATF3,CREB1,FOSL2,RAD21,JUND,SMC3,TCF7L2,ATF1,GATA1	-	-	Enhancer	Enhancer
SBS2/SBS13	chr15:96589001-96591001	AC024337.1,AC024337.1	intergenic	2	8	2636	1.98e-06	0.00519763	17.166	-		CTCF,POLR2A,WRNIP1,KAP1,TAL1			Enhancer	Enhancer
SBS2/SBS13	chr1:6663001-6665001	KLHL21	upstream	1	8	2636	1.81e-05	0.0473933	5.62117	lagging	17	POLR2A,HDAC2,EP300,PHF8,ETS1,REST,SIN3AK20,TAF1,YY1,BCLAF1,EGR1,PAX5,PML,SP1,JUND,ZBTB7A,E2F6,MAX,THAP1,FOXP2,FOS,CHD2,E2F4,MAZ,MXI1,TBP,BACH1,MYC,TCF7L2,KAP1,TFAP2C,E2F1,CCNT2,GATA1	-	-	Promoter	Promoter
SBS2/SBS13	chrX:122722001-122724001	THOC2	intergenic	3	11	2636	4.78e-18	1.26e-14	1.50476	-		-			-	Insufficient evidence
SBS2/SBS13	chr16:30921001-30923001	CTF1	intergenic	2	8	2636	8.74e-17	2.3e-13	7.00043	-		-			-	Insufficient evidence
SBS2/SBS13	chr7:102312001-102314001	POLR2J2	intergenic	3	8	2636	9.35e-12	2.45e-08	6.2595	-		CTCF,RAD21	-	-	-	Insufficient evidence
SBS2/SBS13	chr12:9595001-9597001	DDX12P	ncRNA_intronic	1	10	2636	1.08e-05	0.0283373	-	-		-			-	Insufficient evidence
SBS2/SBS13	chr10:82155001-82157001	PRXL2A	intergenic	4	11	2241	1.21e-22	2.35e-19	-3.34681	-		CEBPB			-	Insufficient evidence
SBS2/SBS13	chr4:49310001-49312001	INTEGENIC	intergenic	2	9	2241	2.9e-08	5.6e-05	-	-		-			-	Insufficient evidence
SBS2/SBS13	chr8:139582001-139584001	COL22A1	intergenic	7	10	2241	5.18e-06	0.0100056	-	-		-			-	Insufficient evidence
SBS-E2	chr15:74378001-74380001	GOLGA6A	intergenic	1	8	2175	3.71963e-05	0.0274137	-	-		-			Enhancer	Enhancer
SBS-E2	chr10:11834001-11836001	ECHDC3	intergenic	2	7	2175	1.13171e-06	0.0345227	6.2595	-		CTCF,RAD21			-	Insufficient evidence

## Sheet: 8_Replication
Replication results from APOBEC signature (SBS2) in metastatic breast cancer(CATCH)
Signature	Annotation	Region	Sites	Variants	Total_tumors	p value	p-adjust(BH)	Discovery p-adjust
SBS2 (APOBEC)	ADGRG6	chr6:142705001-142707001	2	13	258	1.96666e-08	3.14666e-07	1.13712e-40
SBS2 (APOBEC)	TBC1D12	chr10:96162001-96164001	2	7	258	5.91563e-07	4.7325e-06	1
SBS2 (APOBEC)	STAG1	chr3:136469001-136471001	1	7	258	0.000151786	0.000809527	1.03349e-06
SBS2 (APOBEC)	BTG3	chr21:18983001-18985001	1	9	258	0.00770236	0.0308095	1
SBS2 (APOBEC)	MAPKAPK2	chr1:206858001-206860001	1	10	258	0.0147817	0.04137	1.53992e-14
SBS2 (APOBEC)	PLEKHS1	chr10:115510001-115512001	2	14	258	0.0155219	0.04137	4.45353e-35
SBS2 (APOBEC)	NTRK2	chr9:87348001-87350001	2	6	258	0.0180994	0.04137	7.8111e-15
SBS2 (APOBEC)	AKT1	chr14:105245001-105247001	1	13	258	0.0292524	0.0585048	1
SBS2 (APOBEC)	RP11-846C15.2	chr18:42768001-42770001	2	6	258	0.0456162	0.0810955	3.21284e-17
SBS2 (APOBEC)	PIK3CA	chr3:178935001-178937001	5	30	258	0.0947342	0.151575	9.99042e-07
SBS2 (APOBEC)	-	chr6:99279001-99281001	1	6	258	0.216314	0.314639	1
SBS2 (APOBEC)	-	chr3:178951001-178953001	3	39	258	0.307222	0.409629	1
SBS2 (APOBEC)	-	chr8:48159001-48161001	2	8	258	0.412454	0.507636	1
SBS2 (APOBEC)	-	chr3:75168001-75170001	1	6	258	0.517009	0.590867	1
SBS2 (APOBEC)	-	chr17:7577001-7579001	24	46	258	0.629935	0.671931	1
SBS2 (APOBEC)	-	chr6:152418001-152420001	3	37	258	0.86766	0.86766	1

## Sheet: 9_Entity
Entities percentage occurrence table for hotpots associated with APOBEC activity
Signature	Region	Closest gene	corrected_p	MAX_percentage	Biliary-AdenoCA	Bladder-TCC	Bone-Epith	Bone-Osteosarc	Breast-AdenoCA	Breast-LobularCA	Cervix-AdenoCA	Cervix-SCC	CNS-GBM	ColoRect-AdenoCA	Eso-AdenoCA	Head-SCC	Kidney-ChRCC	Liver-HCC	Lung-AdenoCA	Lung-SCC	Lymph-BNHL	Myeloid-AML	Ovary-AdenoCA	Panc-AdenoCA	Panc-Endocrine	Prost-AdenoCA	SoftTissue-Leiomyo	SoftTissue-Liposarc	SoftTissue-Sarcoma	Thy-AdenoCA	Uterus-AdenoCA
SBS2/SBS13	chr6:142705001-142707001	ADGRG6	7.08e-42	60.9	0	60.9	0	0	3.3	7.7	0	0		0	3.1	1.8		0	0	2.2	0		0	0.3	0	0	0	0	0	0	4.2
SBS2/SBS13	chr10:115510001-115512001	PLEKHS1	8.79e-34	21.7	0	21.7	0	0	1.7	7.7	0	0		0	0	0		0	6.1	2.2	0		0	0	1.2	0	0	0	0	0	4.2
SBS2/SBS13	chr7:11272001-11274001	PHF14	2.21e-31	10	0	4.3	10	0	1.7	0	0	0		0	0	1.8		0	0	0	0		0	0	0	0	0	0	0	0	2.1
SBS2/SBS13	chr8:29951001-29953001	LEPROTL1	9.01e-29	17.4	0	17.4	0	0	1.1	7.7	0	0		0	0	3.6		0	3	0	0		0	0	0	0	0	0	0	0	2.1
SBS2/SBS13	chr10:96161001-96163001	TBC1D12	9.8e-23	8.7	0	8.7	0	0	1.6	7.7	0	0		0	0	0		0	3	0	0		0	0	0	0	0	0	0	0	2.1
SBS2/SBS13	chr5:178682001-178684001	ADAMTS2	2.01e-22	5.4	0	4.3	0	0	0.8	0	0	0		0	0	5.4		0	0	2.2	0		0	0	0	0	0	0	0	0	0
SBS2/SBS13	chr1:206858001-206860001	MAPKAPK2	6.44e-22	5.6	0	0	0	0	1.1	0	0	5.6	0	0	0	5.4	0	0	3	0	0	0	0	0	0	0	0	0	0	0	0
SBS2/SBS13	chr10:82155001-82157001	PRXL2A	2.35e-19	2.2	0	0	0	0	0.8	0	0	0		0	0	1.8		0	0	2.2	0		0	0	1.2	0	0	0	0	0	0
SBS2/SBS13	chr3:178927001-178929001	PIK3CA	4.5e-19	4.3	3	4.3	0	0	0.6	0	0	0	0	0	0	0	0	0	0	0	0	0	0	0	0	0	0	0	0	0	0
SBS2/SBS13	chr9:87348001-87350001	NTRK2	7.5e-16	4.8	0	0	0	0	1.2	0	0	0		0	0	0		0	0	0	0		0	0.3	0	0	0	0	0	0	2.1
SBS2/SBS13	chr18:42768001-42770001	AC090376.1	1.03e-14	1.2	0	0	0	0	1.2	0	0	0		0	0	0		0	0	0	0		0	0	0	0	0	0	0	0	0
SBS2/SBS13	chrX:122722001-122724001	THOC2	1.26e-14	13	0	13	0	0	0.6	0	0	0	0	0	0	0	0	0	0	0	0	0	0	0	0	0	0	0	0	0	0
SBS2/SBS13	chr14:69133001-69135001	RAD51B	5.68e-14	8.7	0	8.7	0	0	1.1	0	0	0		0	0	0		0	3	0	0		0	0	0	0	0	0	0	0	0
SBS2/SBS13	chr16:30921001-30923001	CTF1	2.3e-13	2.2	0	0	0	0	0.9	0	0	0	0	0	0	0	0	0	0	2.2	0	0	0	0	0	0	0	0	0	0	0
SBS2/SBS13	chr20:57617001-57619001	PRELID3B	1.36e-11	7.7	0	0	0	0	0.5	7.7	0	0	0	0	0	0	0	0	3	0	0	0	0	0	0	0	0	0	0	0	0
SBS2/SBS13	chr1:161594001-161596001	FCGR3B	2.13e-11	3	0	0	0	0	0.5	0	0	0		0	0	0		0	3	0	0		0	0	1.2	0	0	0	0	0	0
SBS2/SBS13	chr2:71203001-71205001	AC007040.2	1.43e-10	8.7	0	8.7	0	0	0.6	0	0	0		0	0	0		0	3	0	0		0	0	0	0	0	0	0	0	2.1
SBS2/SBS13	chr16:30076001-30078001	ALDOA	2.05e-10	3	0	0	0	0	1.1	0	0	0		0	0	0		0	3	2.2	0		0	0.3	0	0	0	0	0	0	0
SBS2/SBS13	chr7:102312001-102314001	POLR2J2	2.45e-08	8.7	0	8.7	0	0	0.3	0	0	0		0	0	0		0	0	0	0		0	0	0	0	0	0	0	0	2.1
SBS2/SBS13	chr14:38060001-38062001	FOXA1	3.82e-08	0.5	0	0	0	0	0.5	0	0	0		0	0	0		0	0	0	0		0	0	0	0	0	0	0	0	0
SBS2/SBS13	chr7:17657001-17659001	AC019117.1	2.64e-07	4.3	0	4.3	0	0	0.6	0	0	0		0	0	0		0	0	0	0		0	0	0	0	0	0	0	0	0
SBS2/SBS13	chr3:178935001-178937001	PIK3CA	3.7e-07	14.3	0	4.3	0	0	4.7	7.7	0	11.1		6.8	4.2	14.3		0.3	0	6.7	0		0	0	0	0		0	0	1.4	0
SBS2/SBS13	chr3:136469001-136471001	STAG1	4.16e-07	4.3	0	4.3	0	0	0.6	0	0	0		0	1	0		0	0	0	0		0	0.3	0	0	0	0	0	0	0
SBS2/SBS13	chr20:61504001-61506001	DIDO1	6.47e-07	4.3	0	4.3	0	0	0.5	0	0	0	0	0	0	1.8	0	0	0	0	0	0	0.8	0	0	0	0	0	0	0	0
SBS2/SBS13	chr11:9481001-9483001	ZNF143	1.65e-06	4.3	0	4.3	0	0	0.8	0	0	0		0	0	1.8		0	3	0	0		0	0	1.2	0	0	0	0	0	0
SBS2/SBS13	chr4:49310001-49312001	INTEGENIC	5.6e-05	1.1	0	0	0	0	1.1	0	0	0		0	0	0		0	0	0	0		0	0	0	0	0	0	0	0	0
SBS2/SBS13	chr18:43683001-43685001	HAUS1	0.000153552	4.3	0	4.3	0	0	0.5	0	0	0		0	0	0		0	0	0	0		0	0	0	0	0	0	0	0	0
SBS2/SBS13	chr14:50052001-50054001	RPS29	0.000554565	0.8	0	0	0	0	0.5	0	0	0		0	0	0		0	0	0	0		0.8	0	0	0	0	0		0	0
SBS2/SBS13	chr15:96589001-96591001	AC024337.1,AC024337.1	0.00519763	13	0	13	0	0	0.6	0	0	5.6	0	0	0	0	0	0	0	0	0	0	0	0	0	0	0	0		0	0
SBS2/SBS13	chr8:139582001-139584001	COL22A1	0.0100056	2.8	0	0	0	0	0.2	0	0	0		0	1	1.8		0	0	0	0		0	0	0	0	0	0		0	0
SBS2/SBS13	chr12:9595001-9597001	DDX12P	0.0283373	1.6	0	0	0	0	1.6	0	0	0	0	0	0	0	0	0	0	0	0	0	0	0	0	0	0	0		0	0
SBS2/SBS13	chr1:6663001-6665001	KLHL21	0.0473933	13	0	13	0	0	0.5	7.7	0	0	0	0	0	1.8	0	0	0	0	0	0	0	0	0	0	0	0	0	0	0
SBS-E2/SBS-E13	chr15:74378001-74380001	GOLGA6A	0.0274137	1.2	0	0			1.2	0		0			0	0			0	0					0						0
SBS-E2/SBS-E13	chr10:11834001-11836001	ECHDC3	0.0345227	8.7	0	8.7	0	0	0	7.7	0	5.6			0	0	0		0	0	0	0	0	0	0	0				0	0
																																															0
																																															0
																																															0
																																															0
																																															0
																																															0
																																															0
																																															0
																																															0
																																															0
																																															0
																																															0
																																															0
																																															0
																																															0
																																															0
																																															0
																																															0
																																															0
																																															0
																																															0
																																															0
																																															0
																																															0
																																															0
																																															0
																																															0
																																															0
																																															0
																																															0
																																															0
																																															0
																																															0
																																															0
																																															0
																																															0
																																															0
																																															0
																																															0
																																															0
																																															0
																																															0
																																															0
																																															0
																																															0
																																															0
																																															0
																																															0
																																															0
																																															0
																																															0
																																															0
																																															0
																																															0
																																															0
																																															0
																																															0
																																															0
																																															0
																																															0
																																															0
																																															0
																																															0
																																															0
																																															0
																																															0
																																															0
																																															0
																																															0
																																															0
																																															0
																																															0
																																															0
																																															0
																																															0
																																															0
																																															0
																																															0
																																															0
																																															0
																																															0
																																															0
																																															0
																																															0
																																															0
																																															0
																																															0
																																															0
																																															0
																																															0
																																															0
																																															0
																																															0
																																															0
																																															0
																																															0
																																															0
																																															0
																																															0
																																															0
																																															0
																																															0
																																															0
																																															0
																																															0
																																															0
																																															0
																																															0
																																															0
																																															0
																																															0
																																															0
																																															0
																																															0
																																															0
																																															0
																																															0
																																															0
																																															0
																																															0
																																															0
																																															0
																																															0
																																															0
																																															0
																																															0
																																															0
																																															0
																																															0
																																															0
																																															0
																																															0
																																															0
																																															0
																																															0
																																															0
																																															0
																																															0
																																															0
																																															0
																																															0
																																															0
																																															0
																																															0
																																															0
																																															0
																																															0
																																															0
																																															0
																																															0
																																															0
																																															0
																																															0
																																															0
																																															0
																																															0
																																															0
																																															0
																																															0
																																															0
																																															0
																																															0
																																															0
																																															0
																																															NA
																																															NA
																																															NA
																																															NA
																																															NA
																																															NA
																																															NA
																																															NA
																																															NA
																																															NA
																																															NA
																																															NA
																																															NA
																																															NA
																																															NA
																																															NA
																																															NA
																																															NA
																																															NA
																																															NA
																																															NA
																																															NA
																																															NA
																																															NA
																																															NA
																																															NA
																																															NA
																																															NA
																																															NA
																																															NA
																																															NA
																																															NA
																																															NA
																																															NA
																																															NA
																																															NA
																																															NA
																																															NA
																																															NA
																																															NA
																																															NA

## Sheet: 10_diffbind
Change in transcription factor binding probabilities affecting binding sites of MAPKAPK2
Transcription Factor	WT	Mutant
ZBTB33	0.884	0.322
CHD2	0.666	0.116
BRCA1	0.958	0.083

[truncated: 18 more sheets: 11_age, 12_Hotspots, 13_Hotspots+, 14_EX_entity, 15_HitsStats, 16_DEG, 17_DET, 18_CHROMHMM, 19_SHM, 20_DriverPower, 21_NMF, 22_lambda, 23_novel_EX, 24_etiology, 25_RAD51B, 26_SHMHotspot, 27_metadata, 28_NXSXN_signatures]
