# Supplementary material for: Association of mutation signature effectuating processes with mutation hotspots in driver genes and non-coding regions
Source: Nat Commun. 2022 Jan 10;13:178. doi: 10.1038/s41467-021-27792-6 (PMC8748499; doi:10.1038/s41467-021-27792-6)
Supplement: Supplementary file 3 — Data Source Tables [file 41467_2021_27792_MOESM3_ESM.xlsx]

## Sheet: Figure 1b
Figure 1b
Regulatory/Coding elements
See Supplementary Table S2 for raw data and S4 for p-values
Signature	Enhancer	TSS	Coding
SBS32	0	0	0
SBS37	0	0	0
SBS36	0	0	0
SBS17b	0	0	0
SBS6	12.5	0	0
SBS26	14.2857	0	0
SBS39	0	16.6667	50
APOBEC(SBS13)	29.6296	29.6296	7.40741
APOBEC(SBS2)	24.1379	34.4828	10.3448
Deamination(SBS1)	0	12.5	62.5
SHM(SBS9)	33.3333	38.0952	4.7619
SHM(SBS84)	23.5294	47.0588	11.7647
Transcription factor binding sites
See Supplementary Table S12 for raw data and S4 for p-values
Signature	Differential binding^
SBS32	0
SBS36	0
SBS37	1
SBS6	4.16667
SBS17b	25
SBS26	28.5714
SBS39	33.3333
Deamination(SBS1)	50
APOBEC(SBS13)	51.8519
APOBEC(SBS2)	55.1724
SHM(SBS9)	81.25
SHM(SBS84)	100
Known cancer drivers
See Supplementary Table S12 for raw data and S4 for p-values
Signature	Known drivers#
SBS6	0
SBS36	0
SBS26	0
SBS18	0
SBS37	2
SBS32	16.6667
SHM(SBS9)	19.0476
APOBEC(SBS13)	33.3333
APOBEC(SBS2)	34.4828
SHM(SBS84)	41.1765
SBS39	66.6667
Deamination(SBS1)	75
Differential gene expression
See Supplementary Table S12

## Sheet: Figure 2
Figure 2
(Closest) gene	Genomic Annnotation	ChromHMM	Known candidate driver	Associated Signatures	p-adjusted	Expression	n variants	MAX percentage	Bladder-TCC	CNS-GBM	CNS-Medullo	CNS-Oligo	ColoRect-AdenoCA	Eso-AdenoCA	Head-SCC	Liver-HCC	Lung-AdenoCA	Lung-SCC	Prost-AdenoCA	Skin-Melanoma	Stomach_AdenoCA	Thy-AdenoCA	Uterus-AdenoCA	Lymph-BNHL	Breast-AdenoCA	CATCH	Replication
TERT			4		1.5x10-13	↑	98	48	48	17	6	20	2		5	4	3			10		23
H3F3A			5		7.6x10-8		37	15		15
EGFR		-	13		4.5x10-4	-	10	7		7
ADGRG6			2		7.1x10-42	↓	45	61	61					3	2			2				4			3	5	+
PLEKHS1			8		8.8x10-34	↓	49	22	22								6	2				4			2	5	+
LEPROTL1			1		9.0x10-29	-	17	17	17						4		3					2			1
PIK3CA		-	3		4.5x10-19	-	14	14	4	2			7	4	14	0		7			1		5		5	11	-
KLHL21			18		4.7x10-2	-	8	13	13						2										1
TBC1D12			1		9.8x10-23	-	16	9	9								3					2	2		2	2	+
RAD51B			19		5.7x10-14	↑	19	9	9								3								1
FCGR3B					2.1x10-11	↓	10	9	9								6								1
ANKRD53					1.4x10-10	↑	9	9	9								3					2			1
MAPKAPK2					6.4x10-22	-	12	5							5		3								1	4	+
ADAMTS2					2.0x10-22	-	12	5	4						5			2					2		1
NTRK2		-			7.5x10-16	-	17	5														2	5		1	2	+
ZNF143			1		1.7x10-6	-	9	4	4						2		3								1
ALDOA			1		2.1x10-10	-	10	3									3	2							1
CTNNB1		-	1		5.4x10-3	-	40	4			4										1		2
IGHJ5			17		2.7x10-20	-	2781	88																88
IGKJ5					1.7x10-13	↑	2416	53																53
BCL6			19		1.8x10-4	-	332	47																47
IGLL5			17		6.0x10-8	-	133	44																44
BCL7A			19		3.8x10-2	-	74	30																30
BTG2			18		2.5x10-3	-	103	27																27
CIITA			19		1.6x10-3	↑	65	27																27
PAX5			17		3.7x10-3		73	24																24
CD83					5.1x10-3	↑	31	21																21
PIM1			18		1.2x10-3	↑	39	20																20
RHOH			19		7.6x10-21	-	26	17																17
TCL1A			19		2.9x10-7	-	42	17																17
IGKV4-1					7.1x10-11	↑	68	12																12

## Sheet: Figure 3a
Figure 3a
Cosmic SBS signatures (https://cancer.sanger.ac.uk/signatures/downloads/) and Supplementary Table S28

## Sheet: Figure 3b
Figure 3b
Region	gene	logpval	APOBEC_optimality
chr20-57617001-57619001	NA	13.3002	8.36649
chr6-70189001-70191001	NA	0	8.36649
chr10-123357001-123359001	NA	2.55556	7.43125
chr16-30921001-30923001	NA	14.5554	7.00043
chr5-178682001-178684001	ADAMTS2	17.1631	6.98187
chr10-11834001-11836001	NA	2.29694	6.2595
chr12-120772001-120774001	NA	1.92562	6.2595
chr2-71203001-71205001	NA	9.66721	6.2595
chr20-61504001-61506001	NA	11.8272	6.2595
chr7-102312001-102314001	NA	9.66704	6.2595
chr8-29951001-29953001	LEPROTL1	22.8254	5.82432
chr1-6663001-6665001	KLHL21	5.87945	5.62117
chr2-10236001-10238001	NA	3.00262	5.10077
chr18-22929001-22931001	NA	1.0294	4.75085
chr13-64414001-64416001	NA	0.656386875	4.69222
chr17-46796001-46798001	NA	4.83861	4.69222
chr4-118010001-118012001	NA	11.8225	4.44823
chr9-112280001-112282001	NA	7.1817	4.41436
chr11-10330001-10332001	NA	1.91821	4.10151
chr11-74509001-74511001	NA	0.574249622	4.10151
chr15-96589001-96591001	NA	4.89213	4.10151
chr18-42768001-42770001	NA	6.87209	4.10151
chr6-142705001-142707001	ADGRG6	41.3981	4.10151
chr3-26012001-26014001	NA	15.3585	3.92592
chr18-43683001-43685001	HAUS1	4.64396	3.76432
chr7-11272001-11274001	NA	20.9662	3.70336
chr10-115510001-115512001	PLEKHS1	24.2592	3.32732
chr7-17657001-17659001	NA	9.00376	3.32732
chr16-30076001-30078001	NA	4.0151	3.16913
chr16-64423001-64425001	NA	5.31569	1.76783
chr1-161594001-161596001	FCGR3B	9.66644	1.68632
chr11-9481001-9483001	ZNF143	8.84935	1.64165
chr14-69133001-69135001	RAD51B	6.87381	1.50476
chrX-122722001-122724001	NA	15.3959	1.50476
chr10-89716001-89718001	PTEN	0.771679682	1.40456
chr17-7577001-7579001	TP53	0.13946017	1.39205
chr3-178935001-178937001	PIK3CA	5.48435	1.35864
chr7-119708001-119710001	NA	2.54727	1.33152
chr17-7575001-7577001	TP53	1.38321	1.27591
chr9-87348001-87350001	NTRK2	16.8953	1.03231
chr8-69335001-69337001	NA	17.761	1.00041
chr5-11852001-11854001	NA	0.141220881	0.951381073
chr8-7923001-7925001	NA	0.755562324	0.941791278
chr15-65587001-65589001	NA	0.095610625	0.893454478
chr14-50052001-50054001	RPS29	5.95657	0.83704595
chrX-98715001-98717001	NA	0.143274706	0.739453683
chr1-149223001-149225001	NA	0.524469883	0.736486338
chr17-17285001-17287001	NA	1.79766	0.687142498
chr11-62608001-62610001	WDR74	0.259846346	0.655532727
chr11-74455001-74457001	NA	0.842318614	0.593601315
chr6-26030001-26032001	NA	0.449363556	0.577738568
chr3-178927001-178929001	PIK3CA	20.0888	0.508931201
chr16-22307001-22309001	NA	1.97521	0.487213734
chr1-206858001-206860001	MAPKAPK2	24.7798	0.443914782
chr5-140097001-140099001	NA	1.67644	0.441127011
chr13-57659001-57661001	NA	0.453977142	0.366373696
chr22-16373001-16375001	NA	0.024361868	0.33916601
chr9-67834001-67836001	NA	0.122797115	0.137005052
chr10-96161001-96163001	TBC1D12	17.197	0.100758234
chr14-38060001-38062001	FOXA1	1.57037	0.088594692
chr6-165686001-165688001	NA	0.768850935	0.020244166
chr9-66263001-66265001	NA	0.69850328	-0.140897919
chr4-1802001-1804001	FGFR3	2.20575	-0.660495658
chr14-105245001-105247001	AKT1	2.54527	-0.66149252
chr3-136469001-136471001	STAG1	4.11471	-0.831529198
chr22-16134001-16136001	NA	0.065553608	-2.5523
chr10-82155001-82157001	NA	15.5906	-3.34681
chr9-42870001-42872001	NA	0.914782238	-3.51206
chr12-25397001-25399001	KRAS	0.578051846	-3.77051
chr4-120355001-120357001	NA	1.06706	-3.77324
chr5-1294001-1296001	NA	2.46099	-3.8402
chr7-92324001-92326001	NA	1.37016	-3.87933
chr8-15427001-15429001	NA	1.72229	-3.8994
chr4-153247001-153249001	FBXW7	3.20701	-3.92507
chrX-54938001-54940001	NA	0.141002617	-3.98301
chr17-38114001-38116001	NA	1.85974	-4.04708
chrX-69567001-69569001	NA	0.254918928	-4.04723
chr3-111274001-111276001	NA	0.126941473	-4.08712
chr14-58759001-58761001	NA	0.509300136	-4.12517
chr9-120844001-120846001	NA	2.22688	-4.19427
chr19-52714001-52716001	PPP2R1A	1.62153	-4.22935
chr5-30350001-30352001	NA	0.095950705	-4.23273
chr3-7829001-7831001	NA	1.68912	-4.23422
chrX-105550001-105552001	NA	0.269719722	-4.23422
chr20-48858001-48860001	NA	0.090893409	-4.28791
chr8-106097001-106099001	NA	0.147895753	-4.29674
chrX-3405001-3407001	NA	0	-4.35687
chr2-91634001-91636001	NA	0.800316046	-4.44608
chr7-76103001-76105001	NA	0.976566784	-4.50425
chr15-22473001-22475001	NA	0.338352871	-4.51704
chr12-56477001-56479001	NA	1.37996	-4.53002
chrX-83966001-83968001	NA	0	-4.59538
chr15-102405001-102407001	NA	1.81837	-4.61912
chrX-66889001-66891001	NA	0.159697579	-4.61912
chr3-105025001-105027001	NA	1.17737	-4.62108
chr1-212897001-212899001	NA	1.62262	-4.64596
chr1-120796001-120798001	NA	1.30995	-4.68198
chr14-106328001-106330001	NA	0.253798447	-4.77493
chr9-69613001-69615001	NA	0.878812413	-4.92374
chr9-70115001-70117001	NA	0.508431505	-4.9658
chr7-64577001-64579001	NA	0.090219111	-5.12967
chr17-44395001-44397001	NA	0.462872585	-5.22544
chr20-110001-112001	NA	0.204701598	NA

## Sheet: Figure 4a
Figure 4a
position	log2(adj)
chr3:178936082	1
chr3:178936091	7204390492
chr3:178936091	7204390492
chr3:178936092	1
chr3:178936093	1
chr3:178936094	1
chr3:178936095	1
chr3:178936095	1

## Sheet: Figure 4b
Figure 4b
position	log2(adj)
chr3:178952085	1.59
chr3:178952085	1.59

## Sheet: Figure 4c
Figure 4c
Sample	genotype	LOG2(APOBEC associated mutations +1)
64623aaa-a274-4baa-8b71-958d9c8df733	chr3:178936082/178936091	13.0956
a96eddfc-3afb-4bf8-a440-c91778113fbd	chr3:178936082/178936091	12.3775
PD11327a	chr3:178936082/178936091	9.13443
1eb62abc-7928-405b-84cc-f091ca5347b2	chr3:178936082/178936091	10.5469
190eb791-383d-4e27-870d-e470630843e7	chr3:178936082/178936091	12.6094
PD13299a	chr3:178936082/178936091	12.2671
3a551616-4840-4111-a8c5-b4aa773d82c2	chr3:178936082/178936091	9.80896
a0fe80e0-e3ac-485b-8a1a-4c80c101b874	chr3:178936082/178936091	10.716
PD13760a	chr3:178936082/178936091	9.70217
105a51c4-cc7e-4d0f-9cf8-e4d64a31d14d	chr3:178936082/178936091	0
241abdfd-e6de-4830-a233-4bbc5f622725	chr3:178936082/178936091	11.5206
PD11745a	chr3:178936082/178936091	8.48382
f658c350-fb89-4268-8a59-a07e365f4221	chr3:178936082/178936091	11.6083
PD24225a	chr3:178936082/178936091	8.93664
5c4b369c-51a3-4ca7-8b9d-2a8e49c0dde7	chr3:178936082/178936091	8.633
PD9067a	chr3:178936082/178936091	7.90087
PD13762a	chr3:178936082/178936091	0
PD13629a	chr3:178936082/178936091	8.55075
fc8130df-1f21-c8f9-e040-11ac0d485dfc	chr3:178936082/178936091	8.27612
f7c7373c-1972-4968-e040-11ac0d486e80	chr3:178936082/178936091	15.7402
PD5937a	chr3:178936082/178936091	15.3825
98bb3025-0637-4106-8621-12df7b5d662f	chr3:178936082/178936091	15.3482
PD23561a	chr3:178936082/178936091	15.451
5193a482-6ed9-4504-bd7c-c8b9e4103577	chr3:178936082/178936091	15.1498
46d35b82-e1b7-4d35-be5e-3a70fd47e421	chr3:178936082/178936091	13.9844
f7dcc2e4-1fc4-4b39-bc6a-720e66116d68	chr3:178936082/178936091	14.4508
PD11379a	chr3:178936082/178936091	13.9075
45e16b70-c3ec-493e-86d1-505ffdf5056c	chr3:178936082/178936091	13.5854
PD24327a	chr3:178936082/178936091	13.6364
83eca7b5-45bb-44c0-8afe-36f8988d0078	chr3:178936082/178936091	13.2625
43be43cb-a367-4a74-94e4-973acafcf576	chr3:178936082/178936091	13.3418
0b19bee7-5281-4915-9d98-c20eb3e84ecf	chr3:178936082/178936091	13.3028
7ac0b303-d685-4fa5-bfec-34d2ba1dbc8e	chr3:178936082/178936091	13.3975
1db83e80-bdf7-4d8d-8008-bd8406d641fc	chr3:178936082/178936091	12.3306
7d2a22eb-7344-4cba-ad7d-94c3f9ef3d7c	chr3:178936082/178936091	12.7622
f8f749b7-547d-49fa-9da2-44eed962b6fd	chr3:178936082/178936091	12.5051
fb8b5ff5-4164-4276-b75b-b0ee6bda7329	chr3:178936082/178936091	12.4633
2fe2433b-9a55-431f-a869-2b5a63e8e8fc	chr3:178936082/178936091	12.1302
PD24333a	chr3:178936082/178936091	11.4294
6bbd66dd-efee-4d6e-b02f-f88e98526b82	chr3:178936082/178936091	11.1222
8cf9b32d-3d6f-4898-8c7a-89511b754021	chr3:178936082/178936091	11.6307
f6114c69-71a1-47d5-9b28-b0227b1872f7	chr3:178936082/178936091	10.7756
ec474dfa-527c-44f3-9224-bf1c858cabfc	chr3:178936082/178936091	10.5868
PD13623a	chr3:178936082/178936091	10.7288
PD18749a	chr3:178936082/178936091	11.6826
PD17981a	chr3:178936082/178936091	10.4594
7d2da7ba-f57c-4083-9572-6fa98008083b	chr3:178936082/178936091	10.2715
PD13162a	chr3:178936082/178936091	11.3864
1fdab6a6-7346-4229-aa8d-5dbd258f0c60	chr3:178936082/178936091	10.6573
e5593865-5f8e-4a4c-b36f-73fbe64d66da	chr3:178936082/178936091	10.1046
172c9864-c26d-4e9b-947a-e8ce761e996d	chr3:178936082/178936091	9.61471
9536f736-63bc-4099-bd54-740f5910f4a8	chr3:178936082/178936091	9.64566
5fd632ea-085e-4e9b-8dcc-ec94e492d3bf	chr3:178936082/178936091	9.67066
PD18748a	chr3:178936082/178936091	9.37069
PD4978a	chr3:178936082/178936091	9.95855
fc8130e0-08dd-b996-e040-11ac0c48327b	chr3:178936082/178936091	9.85643
PD11352a	chr3:178936082/178936091	8.23362
4019c219-c51e-479f-8a9d-cfa6816ed696	chr3:178936082/178936091	9.86109
fc8130e3-023d-c7d4-e040-11ac0c483295	chr3:178936082/178936091	8.86728
PD13767a	chr3:178936082/178936091	8.22882
PD14472a	chr3:178936082/178936091	7.9542
PD11343a	chr3:178936082/178936091	7.82018
PD5951a	chr3:178936082/178936091	7.60733
PD6416a	chr3:178936082/178936091	9.01402
PD11359a	chr3:178936082/178936091	7.31288
19def402-fb8d-4b27-90dd-ce9135a3c0a2	chr3:178936082/178936091	7.27612
PD24329a	chr3:178936082/178936091	7.11894
fc8130df-1cdd-cade-e040-11ac0d485dec	chr3:178936082/178936091	6.97728
PD11402a	chr3:178936082/178936091	6.67243
PD18100a	chr3:178936082/178936091	6.75489
fc8130df-2628-304a-e040-11ac0d485dfa	chr3:178936082/178936091	6.6865
PD13770a	chr3:178936082/178936091	6.53916
PD18116a	chr3:178936082/178936091	7.01123
fc8130df-6977-7704-e040-11ac0d485de4	chr3:178936082/178936091	6.35755
PD11395a	chr3:178936082/178936091	6.14975
PD18046a	chr3:178936082/178936091	6.65821
78bc2608-c623-11e3-bf01-24c6515278c0	chr3:178936082/178936091	5.75489
PD9579a	chr3:178936082/178936091	6.82018
f7b84c09-15d4-3046-e040-11ac0c4847ff	chr3:178936082/178936091	5.24793
PD9755a	chr3:178936082/178936091	0
30dbe353-86d5-40ed-84c2-dbddf7beb17b	chr3:178936082/178936091	0
PD24307a	chr3:178936082/178936091	0
PD9467a	chr3:178936082/178936091	0
PD9578a	chr3:178936082/178936091	0
PD9606a	chr3:178936082/178936091	0
ICGC_GBM28	chr3:178936082/178936091	0
ICGC_GBM83	chr3:178936082/178936091	0
SJHGG059	chr3:178936082/178936091	0
ICGC_MB242	chr3:178936082/178936091	0
aa06ae46-2336-4666-a3af-fc790daf8da4	chr3:178936082/178936091	0
b2afbcba-d67d-43f1-be3b-05f3a5836ec0	chr3:178936082/178936091	0
10d15b7a-16d1-4953-aaef-f193ffa97f42	chr3:178936082/178936091	0
1cb25b72-3726-4f12-9e22-f5c7e4b05681	chr3:178936082/178936091	0
54a77010-2f16-4da9-8ca0-746a51801a00	chr3:178936082/178936091	0
f7187888-f261-4a39-99b4-966fd7207117	chr3:178936082/178936091	0
4c2ad4a0-5d57-4e27-9f35-058b2f205f50	chr3:178952085	13.1282
fe04d042-a4cc-4a14-8197-415ea40951aa	chr3:178952085	12.985
d5372745-95cf-4572-a6e7-e7f5b796911a	chr3:178952085	9.73978
fc8130df-6860-7677-e040-11ac0d485ddc	chr3:178952085	8.80735
03ced0ce-186a-4349-8d98-572c2bc90382	chr3:178952085	7.52356
f393bb0a-9b20-a0e5-e040-11ac0d48454e	chr3:178952085	9.89785
8a6d6b2e-c622-11e3-bf01-24c6515278c0	chr3:178952085	0
PD24336a	chr3:178952085	8.52748
PD14465a	chr3:178952085	7.74147
PD11364a	chr3:178952085	7.46761
f7d77a03-28a0-f446-e040-11ac0c4866fb	chr3:178952085	0
f7f66114-e321-1d4c-e040-11ac0d48541a	chr3:178952085	6.02237
PD9544a	chr3:178952085	6.53916
PD22359a	chr3:178952085	7.54689
ICGC_GBM18	chr3:178952085	0
097a7d36-905b-72be-e050-11ac0d482c9a	chr3:178952085	15.969
PD4977a	chr3:178952085	15.2173
PD24326a	chr3:178952085	14.3679
PD24217a	chr3:178952085	13.858
PD9009a	chr3:178952085	13.3778
PD18247a	chr3:178952085	12.9652
1c0e384f-7254-4afe-93c0-b3fc6c6a7894	chr3:178952085	11.8553
cc4f9175-a8c8-424a-99d7-8bd11cae0e52	chr3:178952085	12.2767
PD9756a	chr3:178952085	11.1611
1fff8b62-534b-4d71-a65f-e5f93b8b50ed	chr3:178952085	11.7385
f7d7b3db-02af-61cb-e040-11ac0c480c03	chr3:178952085	10.8353
5b7d5767-2037-4175-aec9-886776343181	chr3:178952085	11.2149
2b78de4e-4c8b-4adf-a058-3dae797e7881	chr3:178952085	11.1991
f7b84bac-f161-9eee-e040-11ac0c4847ed	chr3:178952085	10.7582
fc81312a-d451-38fb-e040-11ac0c4832a4	chr3:178952085	9.89936
PD18754a	chr3:178952085	9.78953
fc8130e0-09f1-b964-e040-11ac0c48326e	chr3:178952085	9.57932
fc8130e2-f2ef-d096-e040-11ac0c483293	chr3:178952085	8.90388
f39cc911-36a7-4c06-9e91-4ad86281db3d	chr3:178952085	9.22882
fc447d55-95d8-0b34-e040-11ac0d483afa	chr3:178952085	9.61839
PD11386a	chr3:178952085	9.31741
7b0b60c7-5fa0-440e-937f-8d82119330d6	chr3:178952085	8.83605
PD8828a	chr3:178952085	9.37504
PD6016a2	chr3:178952085	9.10591
27f87d1e-2c32-4beb-9677-62f7a286673d	chr3:178952085	9.38802
PD11347a	chr3:178952085	8.77808
f7b84b5d-8f28-e6b7-e040-11ac0c484704	chr3:178952085	8.62571
fc8130e0-0d25-b475-e040-11ac0c483277	chr3:178952085	8.22882
10ad692b-4c3d-42de-9b5e-4968441388b3	chr3:178952085	8.89178
c61ded54-f80e-4da8-b1d8-e22551c96118	chr3:178952085	8.47168
72a5e569-99d4-47bc-be1b-6296a5025080	chr3:178952085	8.17493
PD4076a	chr3:178952085	7.66534
PD13618a	chr3:178952085	7.6865
PD24215a	chr3:178952085	9.06609
PD11762a	chr3:178952085	7.56986
f80293b8-ddb7-f575-e040-11ac0d48309d	chr3:178952085	7.04439
PD18734a	chr3:178952085	7.91886
PD24224a	chr3:178952085	7.76155
PD11766a	chr3:178952085	7.72792
PD24199a	chr3:178952085	7.98868
PD7212a	chr3:178952085	7.12928
PD6466b	chr3:178952085	6.44294
f9f04e42-63a2-4ee1-ade4-9e5bb5c20cdd	chr3:178952085	6.82018
f393bb05-53c2-f80a-e040-11ac0d484528	chr3:178952085	7.2384
13c312ec-0add-4758-ab8d-c193e2e08c6d	chr3:178952085	6.33985
PD13426a	chr3:178952085	6.20945
PD24302a	chr3:178952085	6.45943
PD18751a	chr3:178952085	6.64386
fc8130e0-0bc1-bba7-e040-11ac0c483289	chr3:178952085	5.85798
PD14459a	chr3:178952085	6.35755
PD18756a	chr3:178952085	6.47573
fc8130e0-ad66-b82e-e040-11ac0d485e0e	chr3:178952085	6.45943
dabb5a94-9706-4429-8db0-c328e2004340	chr3:178952085	7.07682
PD13602a	chr3:178952085	7.81378
PD8617a	chr3:178952085	5.85798
PD17991a	chr3:178952085	5.08746
PD11338a	chr3:178952085	0
PD11744a	chr3:178952085	0
PD13304a	chr3:178952085	0
PD13619a	chr3:178952085	0
PD13768a	chr3:178952085	0
PD18258a	chr3:178952085	0
PD18269a	chr3:178952085	0
PD18768a	chr3:178952085	0
PD23579a	chr3:178952085	0
PD24189a	chr3:178952085	0
PD24204a	chr3:178952085	0
SJHGG064	chr3:178952085	0
c59188a8-c6bb-433c-97fe-69f79a126d03	chr3:178952085	0
d609ce92-9edd-4286-bd5f-b93304cae9a2	chr3:178952085	0
ICGC_MB256	chr3:178952085	0
3f99ae0e-c623-11e3-bf01-24c6515278c0	chr3:178952085	0
TCGA-AD-A5EJ-01A-11D-A28G-10	chr3:178952085	0
8014964	chr3:178952085	0
0cb4356c-b5d6-4541-b048-ff6d4b3a5d26	chr3:178952085	0
SJRHB008	chr3:178952085	0
7e305f31-fbb0-4bce-894b-1dd85e303421	chr3:178952085	0
c8e961b4-e324-40a2-89f6-736ec3845bc9	chr3:178952085	0
GC12347T	chr3:178952085	0
2045c788-9ea8-4ea5-a5e3-65fc16a62adb	WT	16.0016
931b24da-5d6d-4c2d-8de9-ef32d6eb8565	WT	12.981
4c2ad4a0-5d57-4e27-9f35-058b2f205f50	WT	13.1282
64623aaa-a274-4baa-8b71-958d9c8df733	WT	13.0956
a96eddfc-3afb-4bf8-a440-c91778113fbd	WT	12.3775
PD9568a	WT	12.103
94108975-b7a0-40ba-ad39-e44cc62e8cc0	WT	14.5911
PD8832a	WT	10.5915
7dc5f8ba-0080-43d3-8426-bd527a970761	WT	0
a762dd44-a8ac-4269-8163-bbf6d0f8d4b3	WT	12.5969
5046f1b4-9d95-4841-ba30-691fa44719a2	WT	12.3945
01b0848c-ae36-4ade-a3da-d297b003c99f	WT	11.3625
PD13296a	WT	11.1059
ea43434b-197e-48ac-ae2e-46bc7f3776de	WT	11.06
PD24192a	WT	11.0451
34881c6b-f59f-42c0-9f29-9c5c47262ae6	WT	12.7004
PD9576a	WT	9.83763
PD7428a	WT	10.5411
PD24197a	WT	9.40939
PD8652a2	WT	10.6202
460f7427-ebcf-404b-9e9e-e0278d0bca95	WT	13.5203
fe04d042-a4cc-4a14-8197-415ea40951aa	WT	12.985
PD18020a	WT	12.2107
d8fbb398-d1da-4444-984a-22c8523625da	WT	10.9773
0448206f-3ade-4087-b1a9-4fb2d14e1367	WT	9.33985
PD24201a	WT	10.2372
987528ac-437a-4eb8-a335-4f2076d5c006	WT	9.64746
8014573	WT	10.3061
b9bcba3a-c9be-4305-b5f4-c861282921e0	WT	10.7271
8036161	WT	10.944
5dbf3203-ce73-41e4-bf9a-32fc856f73f5	WT	9.38586
PD5948a	WT	0
de614a3e-1c0d-49c7-a2f1-28bc58e6e5c7	WT	0
PD7248a	WT	10.4284
8057501	WT	10.8001
e52ffa79-557a-4024-81f3-f3826c227ec5	WT	13.1028
PD4844a	WT	10.0098
2bf5b018-9f19-4fbd-9e1f-7d958aabe5d1	WT	9.87191
PD8660a2	WT	11.8603
ad41f1f3-e38e-4418-9c16-52bca5719f39	WT	10.6165
PD7426a	WT	12.5328
0bfd1043-8183-e3e4-e050-11ac0c4860c5	WT	0
bbdd7393-024b-4073-b5bc-ef7a68c15b8a	WT	11.7985
PD13771a	WT	10.8842
PD8980a	WT	10.8857
PD11751a	WT	11.2372
0bfe2ac9-0af3-c248-e050-11ac0d487e1c	WT	0
d54ca81c-1bcc-41ea-b17a-9f7249ebe9c1	WT	11.0875
0bfd1043-817e-e3e4-e050-11ac0c4860c5	WT	0
8dd14f0e-8601-4aa1-864c-3c49e768cdd1	WT	11.5755
PD11327a	WT	9.13443
PD5934a	WT	8.29002
PD18024a	WT	9.38586
fca07e09-1fd2-9ef5-e040-11ac0d485bbd	WT	10.1523
a85cf239-ff51-46e7-9b88-4c2cb49c66b9	WT	9.29921
1eb62abc-7928-405b-84cc-f091ca5347b2	WT	10.5469
89c48e53-c8a9-4518-b3b8-509cdcaff52b	WT	10.3837
PD11748a	WT	9.33316
PD23574a	WT	11.31
f69e5057-eda6-4391-ba9a-aedbf6b572da	WT	10.6402
d3709eea-ca2a-49ac-b79c-871a5473d450	WT	13.102
f848b66f-bd9e-4fba-afd4-eb58848d1ef4	WT	9.85798
PD6730b	WT	8.37938
fc813235-5ed8-7695-e040-11ac0d485e3e	WT	10.1687
369c06f2-8904-49cb-99d1-dd297ed0cd0c	WT	12.4341
dec775c5-7d9a-4dc5-b399-dc4b7ba49d73	WT	12.0944
0250e6f7-2538-4d1f-a8ff-ca34a7057dde	WT	11.1504
PD9064a	WT	10.0741
PD4952a	WT	10.3576
PD10014a	WT	8.27146
PD6684a	WT	11.5023
7cb71498-6ada-43c6-912b-bad4f93cf580	WT	10.0728
2e69c886-535b-4ff0-9236-abf6799acdbd	WT	0
PD9585a	WT	10.5206
PD9004a	WT	10.568
PD4006a	WT	7.70044
fc63cbab-d27a-5ebb-e040-11ac0c48724f	WT	9.01402
4aa7eabc-0419-4897-b7af-5dcccfd6ac2f	WT	11.1497
b38d0777-4901-48b8-9cdc-33b7f13a424f	WT	8.64746
PD11326a	WT	10.1762
PD4956a	WT	10.2784
f393bafe-7503-5c45-e040-11ac0d484511	WT	9.7364
fc8130e3-01ba-c740-e040-11ac0c483291	WT	10.0755
5187e77d-f412-4303-8049-11d1aa1a0235	WT	9.80413
429aad6f-816d-4739-baa3-b0ebf2fcd501	WT	9.35094
8282283d-247a-431d-9421-0fcc52f0a897	WT	11.6676
PD5945a	WT	9.10066
f393bb08-4121-cad8-e040-11ac0d484535	WT	9.33539
d8d5585d-32cd-4ac4-b410-a4122a17a558	WT	10.151
PD5935a	WT	10.2946
PD23558a	WT	9.81698
fc8130df-8ec8-5b1e-e040-11ac0d485e06	WT	13.6878
532259b8-c622-11e3-bf01-24c6515278c0	WT	0
ed32c725-08ae-48eb-8fa2-719b9aeb7550	WT	9.80735
9ddf2119-a222-4fa5-a9f3-0bec7eeea36b	WT	13.0128
6e839eaf-1dbb-43f5-8846-c980e05540c7	WT	9.69174
c437535b-2acc-4236-beae-94e2c1336830	WT	9.79442
7b08e810-f3c9-4155-ac11-f45a3a4f8b41	WT	9.57175
PD22360a	WT	9.89026
fc447d4f-2532-c8ea-e040-11ac0c48469f	WT	10.7142
PD13627a	WT	9.2854
fc8130e0-a38a-23b9-e040-11ac0c48327f	WT	9.98014
15e7d981-8c27-4b2b-b4f8-626e22021895	WT	10.332
81bc7f0c-865d-4801-a935-2ab04170df53	WT	9.1472
b27d75ba-5989-4200-bfe9-f1b7d7cf8008	WT	11.3066
PD9595a	WT	7.85175
418e916b-7a4e-4fab-8616-15dcec4d79f8	WT	9.83131
PD8982a	WT	12.6036
7731ef7f-25bd-42f5-9a20-be249306a711	WT	13.4525
PD24182a	WT	11.1235
PD7250a	WT	7.64386
b752b444-f033-4be4-9d24-e5e80b4181af	WT	9.33316
7789ef18-c623-11e3-bf01-24c6515278c0	WT	9.39017
PD22366a	WT	10.5137
71fda5a9-7049-406f-9348-2c24f7ddf5f4	WT	8.71425
PD8621a	WT	8.35315
fc8130df-90ba-5d94-e040-11ac0d485e0c	WT	10.0914
f393bb07-270c-2c93-e040-11ac0d484533	WT	10.4157
PD22363a	WT	8.2384
a876398c-5b1d-444f-a360-5fe2db697480	WT	0
54195db3-94a9-4538-8bb8-9953d936acd4	WT	9.12412
cdbbd701-9c05-4f9e-923d-06039dd8a04d	WT	9.62753
PD24202a	WT	10.255
f4ada7a2-c4ac-4f89-ada7-4645861002cb	WT	10.2058
3db3b7b1-da1d-4b9c-a92a-c60fecf4328c	WT	0
PD7217a	WT	10.7574
0bfd1068-3fe1-a95b-e050-11ac0c4860c3	WT	8.82337
PD22355a	WT	8.76818
07b5141f-ac79-439b-883b-b0183bbe7ff5	WT	9.88874
fc9f6916-da31-ab17-e040-11ac0c4808f3	WT	9.39017
PD6410a	WT	9.88264
PD24325a	WT	9.97871
8033414	WT	10.6321
PD4958a	WT	10.2621
PD11465a	WT	13.5645
PD23562a	WT	9.10066
PD8984a	WT	10.2981
fc6d77a9-121b-48ab-a899-713c3d1319a2	WT	8.82655
6764e0a2-7a78-45c1-9189-6001c6518ce4	WT	11.6216
96f337d2-cec4-4484-87cd-ab2109d2bf50	WT	12.2889
190eb791-383d-4e27-870d-e470630843e7	WT	12.6094
PD5932a	WT	10.9837
6e6ad1a2-f1eb-44d1-9852-f5752afcf5eb	WT	10.5265
PD7211a	WT	8.85175
f221cbb5-eefa-187f-e040-11ac0c481708	WT	9.65105
0bfd1043-8180-e3e4-e050-11ac0c4860c5	WT	8.76818
PD23554a	WT	8.92184
PD4874a	WT	11.4863
09497b9b-6fca-48cb-af97-161a3e434a51	WT	10.2192
0bfebf9f-c77d-e57d-e050-11ac0d487827	WT	8.76487
0bfd1068-3fdf-a95b-e050-11ac0c4860c3	WT	8.67948
PD23563a	WT	7.93664
eddfbfb9-3ae8-449b-b870-46062a2571c1	WT	9.75322
PD24186a	WT	8.22882
0bfd1043-8181-e3e4-e050-11ac0c4860c5	WT	8.67243
e4c8c7f0-5bac-4d59-91c4-c98207150548	WT	0
PD24212a	WT	9.58496
1168944c-5451-4a18-8758-88bf5723bdd9	WT	9.47776
25c76a8f-77c0-4650-bddf-45ed0c10a2e6	WT	8.16993
PD13299a	WT	12.2671
de8ef60b-4dbe-4aa8-adef-6f58cdfada29	WT	11.1059
8d4cb709-c95c-4bdc-844b-c0bfa2a3028e	WT	8.82655
207f8a42-5b05-4876-b0ae-ebfaeea27844	WT	0
3ed783cf-2248-44a1-a2a2-d6b6519b91ef	WT	8.76487
ad9455e9-7147-489e-9b1f-3540c457c260	WT	9.56986
PD4975a	WT	8.61471
03c3c692-8a86-4843-85ae-e045f0fa6f88	WT	10.3761
020fab36-c7de-4933-b2bf-dc7b019a1326	WT	9.80252
7ccee959-1e87-4a39-b6b3-840ddcb94995	WT	9.52943
PD24205a	WT	8.45121
9032b7fe-e38a-4641-a45e-67041668adc4	WT	9.64746
fc93b9ab-760a-5223-e040-11ac0c482177	WT	7.97728
PD4833a	WT	8.91886
PD9702a	WT	9.80574
PD24190a	WT	9.48583
84a6ea88-eeb8-4060-a90c-e4abac013ad4	WT	8.90989
fc8130df-30a5-3e6a-e040-11ac0d485de2	WT	8.89482
PD8978a	WT	8.88874
fca3f7d0-2231-661c-e040-11ac0c4832fd	WT	9.63481
09bc8542-4ea1-4599-91b3-d606425b37e2	WT	12.7818
PD9696a	WT	9.64386
PD23578a	WT	8.03892
f393baf9-2710-9203-e040-11ac0d484504	WT	9.81538
d5372745-95cf-4572-a6e7-e7f5b796911a	WT	9.73978
fc68c24d-47ad-7961-e040-11ac0c48595c	WT	8.37504
PD24191a	WT	7.2854
5b180356-cf58-4fad-a3d4-00fc12b43fcc	WT	9.25267
PD22358a	WT	9.75489
8e03e773-5557-4e78-889b-4710c515378f	WT	8.62936
53534b3c-cd15-4d68-a9b1-6902bb234c45	WT	9.53333
PD23566a	WT	0
1f2a8889-4374-4037-bb56-0f20733380e3	WT	10.6707
1e2dcbcc-771c-43c5-8c8d-e0eb77cb3494	WT	11.1013
fc8130e0-0f1a-b6eb-e040-11ac0c48328f	WT	10.8353
PD8611a	WT	9.86728
fc8130df-2211-cfcc-e040-11ac0d485dde	WT	9.17991
fc8130df-6860-7677-e040-11ac0d485ddc	WT	8.80735
SJMB008	WT	0
fc7eb420-5c13-20bd-e040-11ac0d484574	WT	10.4909
af9cfac8-7fbe-49cb-aeca-8d68aea57994	WT	10.2456
99696731-c88f-427b-975b-1d90013e63ff	WT	9.70563
1127b561-ea40-4d5e-95df-daa0a5ebc1e4	WT	0
PD24337a	WT	7.97728
PD23567a	WT	0
PD4841a	WT	8.43045
8066491	WT	8.55075
PD6404a	WT	9.68825
3b526846-72d6-4e10-b7cd-8cdb45a92a1c	WT	9.3015
PD6406a	WT	7.85175
PD4875a	WT	8.60363
PD24304a	WT	7.37504
fd504153-3cf6-44b9-99d5-21961ebac188	WT	10.6917
bc0dee07-de20-44d6-be65-05af7e63ac96	WT	9.45533
53df19a8-c623-11e3-bf01-24c6515278c0	WT	0
6c8e9197-fd16-4fed-bfda-e349cab26314	WT	11.0293
f4baf913-c4ac-46f3-83b6-306b9182207d	WT	8.81057
110b5f05-ded7-45ec-b0f6-a941c92d77dd	WT	11.2837
f393bafe-c99f-3725-e040-11ac0d484514	WT	9.45943
df291849-4c35-44e1-b013-8f6b7ee36113	WT	9.63844
PD8610a	WT	9.36194
PD18259a	WT	9.87958
f393bafd-1baa-e5f4-e040-11ac0d48450b	WT	9.67596
622eaa04-b8f9-471b-98b0-7befd119f14c	WT	9.24079
PD4876a	WT	9.13955
36d1a85e-a09b-4537-86e0-eaf1eb03aed8	WT	8.69697
PD6731a2	WT	11.9337
PD13311a	WT	6.32193
a4ca18dc-c622-11e3-bf01-24c6515278c0	WT	0
467ef778-f481-44f3-9768-b9900252d2ba	WT	0
3a551616-4840-4111-a8c5-b4aa773d82c2	WT	9.80896
f389176f-d8f3-45c2-aae4-7378a3d6fc7f	WT	10.9751
PD23559a	WT	9.18239
3da169e8-844a-4eee-b794-a2eb81db779a	WT	10.6618
a7a56d67-1bd7-4d69-9237-34c2d261261b	WT	8.00562
1bb3a1c7-4d7b-4fb6-b54d-e94cbd0e32aa	WT	9.99577
PD14453a	WT	12.1186
PD11742a	WT	10.3663
fc8130df-2d5f-3b53-e040-11ac0d485dee	WT	0
PD4955a	WT	9.04985
12f038e1-00af-4c64-a2e0-9e63323492ef	WT	9.97441
15d597de-d26c-4ce1-b0cb-077e39b55f30	WT	0
77c022d3-2f29-49d3-a1df-cc2e9407fd7f	WT	10.196
a0fe80e0-e3ac-485b-8a1a-4c80c101b874	WT	10.716
PD24303a	WT	8.96867
PD5930a	WT	8.84862
ca284012-bd06-47a3-8a9d-c6b185d87d85	WT	8.89178
33992441-4f34-42f2-ba87-6ddd227f2250	WT	9.68299
PD8969a	WT	10.1586
6b50391f-d890-4ca0-b942-beab0f8bf1c9	WT	8.63662
f393bb01-6ed7-9533-e040-11ac0d484521	WT	11.4553
5bb37ffc-c623-11e3-bf01-24c6515278c0	WT	0
ca004926-f3ac-4824-8ed5-d84e62efdfae	WT	9.84862
PD6413a	WT	9.7039
d8f0becd-fda8-41f4-a424-e082f9eae22c	WT	8.79766
3914c02e-44ad-4c96-8464-61aa95b42c49	WT	0
f38b5d2e-5cab-45c7-bb0a-38b2efc5c156	WT	0
6218f366-d5d2-4289-a95e-eeedfae7523a	WT	8.45121
PD4872a	WT	10.1497
PD9571a	WT	0
PD23577a	WT	0
3585e133-b3c1-4d90-b5f2-2b867e0ae0ec	WT	8.89482
19085f7d-e6a6-406f-bd09-520a27e0283d	WT	0
973d0577-8ca4-44a1-817f-1d3c1bada151	WT	11.7486
f0e0d978-3e32-4444-a07a-26049b2594e6	WT	9.58496
PD24308a	WT	7.70736
7eb0ee38-fbe2-49ea-ba63-aa13825eca6e	WT	0
PD13760a	WT	9.70217
PD6729a2	WT	0
fc639186-8302-798e-e040-11ac0c484cec	WT	8.80413
PD7066a	WT	8.18982
7163a0f7-2c69-40b8-8857-8ab3f46f0acf	WT	0
d7578910-c622-11e3-bf01-24c6515278c0	WT	0
ad007b59-46f6-48b9-958a-2b9d28cca3b7	WT	0
97064332-1d4f-4571-93ff-354ffe6d7df9	WT	8.32193
8064632	WT	9.36413
105a51c4-cc7e-4d0f-9cf8-e4d64a31d14d	WT	0
3933c60d-73d6-4f74-ae02-fd545fc1f092	WT	9.65642
PD18045a	WT	13.6106
0f9e70b3-24cf-4d76-af7b-84ace66ec5a7	WT	8.5812
64b80154-c623-11e3-bf01-24c6515278c0	WT	0
10db2142-c623-11e3-bf01-24c6515278c0	WT	0
SJRHB011	WT	6.82018
f7e4a2a8-093d-9e36-e040-11ac0d480c7d	WT	7.50779
8066464	WT	9.09276
PD13764a	WT	9.24317
PD14441a	WT	7.98868
fc447d56-0d53-e0c3-e040-11ac0c4846a8	WT	12.8084
ICGC_MB275	WT	0
9de495d1-55b2-4535-9b0a-a999df35977c	WT	9.85487
7ae9b843-488f-459c-8c0d-c81dcae57f99	WT	7.90689
PD24306a	WT	7.24793
5fd77ba9-5015-4d8b-86a0-582e5c76bdd6	WT	9.04985
53dec97d-0464-4ffd-8e2e-95b2b9a03af0	WT	0
bf7462a2-394f-4838-bcb6-4d0126fa48b1	WT	8.93958
8066467	WT	8.59991
c19a1388-95e6-4708-a24c-3738f1908071	WT	0
d4615ca0-b5c7-4a5c-8593-bd50034a78ae	WT	12.1131
03ced0ce-186a-4349-8d98-572c2bc90382	WT	7.52356
4f1fc78e-733d-4c6e-86b2-dbe1f98c141d	WT	0
de4c3f91-d164-47df-9971-feba840d247c	WT	0
b32449c0-c622-11e3-bf01-24c6515278c0	WT	0
ea6efcd1-11de-45f0-8bde-f1c06ad27e79	WT	10.9315
d60f54f5-b154-42c4-99fb-cea4e7a33dc7	WT	0
ICGC_GBM96	WT	7.02237
6f395380-c623-11e3-bf01-24c6515278c0	WT	0
7cd7fe38-c623-11e3-bf01-24c6515278c0	WT	8.5157
fc7f8eeb-9c40-123e-e040-11ac0c484061	WT	8.24793
PD4957a	WT	8.77149
1df8939c-c622-11e3-bf01-24c6515278c0	WT	0
ffad9288-c622-11e3-bf01-24c6515278c0	WT	0
PD11755a	WT	7.53916
0bfd1043-7344-fdd0-e050-11ac0c484cab	WT	8.31741
914421d2-898e-433e-bb66-b1710eaae2c7	WT	0
PD7243a	WT	9.31061
ICGC_MB309	WT	0
0bfd1043-816e-e3e4-e050-11ac0c4860c5	WT	8.44708
cb86fbb6-c622-11e3-bf01-24c6515278c0	WT	0
55ada396-0878-4724-8ebe-00da367eed3d	WT	8.06609
6de41ac1-229b-40b9-a494-5588c284351d	WT	0
PD13163a	WT	10.3038
PD14437a	WT	8.33985
08ac57ec-0036-4134-a9bb-f22eaa27ab0d	WT	0
d1132127-1250-43af-9c16-425798a3d1a7	WT	0
41d50a3c-49fc-4d8a-9c25-bbbcd3a5da6f	WT	0
14334aea-2dae-428c-9d4a-1a37878dfc3f	WT	0
f393bb0a-9b20-a0e5-e040-11ac0d48454e	WT	9.89785
d53c2680-89ac-4f87-a7ba-f4c669546b76	WT	8.52748
PD18048a	WT	7.82018
1c00925b-7328-4db0-b930-04aab2d80719	WT	0
d6738c83-7b52-4224-846a-67bd085aaab8	WT	9.52943
PD4951a	WT	8.29921
fc806c50-2f6e-418d-e040-11ac0d485f01	WT	0
241abdfd-e6de-4830-a233-4bbc5f622725	WT	11.5206
PD9760a	WT	10.2503
2b000af3-2c9d-4eaa-af3f-8101b7425c37	WT	8.78463
8a6d6b2e-c622-11e3-bf01-24c6515278c0	WT	0
9c70688d-6e43-4520-9262-eaae4e4d597d	WT	7.99435
0bfd1068-3fe4-a95b-e050-11ac0c4860c3	WT	0
7dd2dc62-0eb4-4d45-86f1-e9e9377181ca	WT	0
PD6728b	WT	7.60733
PD18251a	WT	7.49185
2c71d542-1653-4d97-8752-f2fd05c7e75d	WT	0
ICGC_MB291	WT	5.93074
PD24196a	WT	8.11894
80ebcecc-4a7a-40dd-914c-f0648a58095f	WT	0
801e67c8-c506-410a-bdf0-856a66e974f4	WT	11.9252
8052859	WT	9.26679
4a1ad661-f6ae-44e8-b50b-72ff658ff22b	WT	0
65be412d-46c3-4cbf-9b46-b35351e53065	WT	9.46148
e8392f20-c9e3-4649-b64f-5b266c393a76	WT	7.53916
6e599fcc-d79a-4e0f-b451-c20768c989f9	WT	7.33092
0bfd1043-7343-fdd0-e050-11ac0c484cab	WT	8.47573
a6c14ebc-81a2-44f7-af87-2b7ec85e5696	WT	8.97154
PD11397a	WT	9.02514
19fe27d8-c623-11e3-bf01-24c6515278c0	WT	0
PD10010a	WT	7.25739
7260f57c-c623-11e3-bf01-24c6515278c0	WT	0
783579bd-e29d-457c-8236-1a80b557600c	WT	0
84aa2983-714b-49fd-af93-f18ed4d6a6cb	WT	0
34ab4c57-5240-4af7-a329-a5ab55934fd4	WT	0
e7d74d34-3255-4c20-90fd-b105e6e229c8	WT	10.9166
PD23560a	WT	9.05257
1bb2bdb7-8a89-4e7d-903d-03a6f8018efb	WT	9.2503
374cbd87-428e-4509-85c1-b7d3302c30a0	WT	0
fc8130e0-a774-d834-e040-11ac0c483268	WT	9.02514
554b9439-7e11-43ec-8bc3-448c59100b9e	WT	11.5531
ICGC_MB128	WT	0
PD11757a	WT	9.00843
96ba50eb-3c12-41ad-ac7b-d23b2001fe44	WT	9.18982
PD7069a	WT	11.1743
bd2f8133-3e71-4c5e-998f-0c1a9fdfb75f	WT	8.40088
aad8c8d6-d828-4aac-9cfb-cee893e36850	WT	0
39520be3-a2af-4189-acf4-9d239363333a	WT	0
b16780b0-75ba-4304-87e0-33f1e321b622	WT	0
9ae0744a-9bc1-4cd7-b7cf-c6569ed9e4aa	WT	7.66534
PD13424a	WT	7.79442
PD11745a	WT	8.48382
b77084ab-8148-49e0-b3f9-90f7d9ea1862	WT	7.34873
PD11348a	WT	7.48382
8eb90ea4-c622-11e3-bf01-24c6515278c0	WT	0
PD18050a	WT	9.04439
ICGC_MB289	WT	0
PD6048a	WT	8.16993
PD11398a	WT	0
PD24336a	WT	8.52748
c75cc75a-7496-420f-b526-ea63c77e9839	WT	0
PD11743a	WT	6.88264
6012cb02-c623-11e3-bf01-24c6515278c0	WT	0
4255582e-c622-11e3-bf01-24c6515278c0	WT	0
PD11368a	WT	10.8564
34c24482-c623-11e3-bf01-24c6515278c0	WT	0
3c30b10e-c623-11e3-bf01-24c6515278c0	WT	0
0972bfcf-c6c6-48cc-b820-cdfa6279a4f3	WT	10.6402
7d6fb1a7-7742-4b8c-9903-abff706240b5	WT	7.49185
2fdfb06c-0d2f-4e1d-9756-bcb08a7f90af	WT	8.26209
dd67dec6-35dd-4efe-b913-ed4884855365	WT	10.1586
fc81312a-99ae-7672-e040-11ac0c4832a2	WT	7.71425
PD13307a	WT	11.2808
PD23565a	WT	12.2615
PD24318a	WT	6.78136
SJHGG102	WT	0
fc8130e0-a8b4-d80d-e040-11ac0c483272	WT	10.4798
aacaba97-ecde-440b-aae0-0e9c608c4b24	WT	7.71425
PD22361a	WT	11.7657
88d5a8b2-daba-45ce-90bf-480fac85bf1d	WT	0
f393bb0c-4178-ca4a-e040-11ac0d48455f	WT	9.41996
408ed640-75f6-4346-bdd0-3b93c51adae5	WT	0
b061cb06-e927-4f24-82bb-9e651f7ae0e3	WT	0
ef673d3d-2031-4036-ba25-4bc7ef04075b	WT	12.0255
PD14465a	WT	7.74147
6aa00162-6294-4ce7-b6b7-0c3452e24cd6	WT	6.2854
0cdbabf2-c623-11e3-bf01-24c6515278c0	WT	6.75489
f658c350-fb89-4268-8a59-a07e365f4221	WT	11.6083
07f16397-71bb-4594-ad4d-caa7d2baeabd	WT	0
PD24200a	WT	0
fca6150f-d555-a29e-e040-11ac0d4873b2	WT	7.15987
PD18257a	WT	9.27146
b1e62d8e-24d2-4118-8cd0-3142acebdd5b	WT	0
PD9539a	WT	7.87036
384ef419-ee94-4563-9237-236fddeb4b64	WT	9.55075
47b5d831-5287-4f62-b17a-6e5eff2e4184	WT	0
7f03cb4b-60b1-460c-b761-402e7ca09b0d	WT	0
b33b7c8f-0b0d-4009-88a7-48e9d9cae6cb	WT	0
f9c23ce8-7f1c-9417-e040-11ac0d482562	WT	0
cf072bfe-3191-4a71-9e0b-decaa28365e1	WT	0
PD11364a	WT	7.46761
PD11462a	WT	6.12928
b47aa163-eec9-4225-940b-4373e78152e2	WT	0
b86655a4-c622-11e3-bf01-24c6515278c0	WT	0
PD13165a	WT	10.813
bb8176a7-ea7c-42d7-a85a-cec1ca386f2e	WT	7.62205
7d59205a-65ec-4341-9748-28639d82ed29	WT	8.78463
PD11383a	WT	0
1f81a1b0-8089-44ef-87b5-b3359a407ad2	WT	7.87652
f7d77a03-28a0-f446-e040-11ac0c4866fb	WT	0
0bfd1043-7ec1-aaec-e050-11ac0c482f39	WT	0
acb9750e-7e17-4cef-bee1-5d710f9bf3a7	WT	0
65f9a820-f026-4a10-8bb7-1fbc3b38321e	WT	10.2969
7e10e325-16d2-42df-b957-df4d3a9477d0	WT	6.90689
ICGC_GBM38	WT	5.90689
PD24225a	WT	8.93664
1a0ef226-41a5-4b56-9078-4b7834f0c976	WT	8.53528
PD13420a	WT	5.45943
fc8130df-2e39-3814-e040-11ac0d485de0	WT	8.18488
1776f326-b12f-4355-8107-80fa6fcd2159	WT	7.14975
PD13752a	WT	7.2854
61973578-4c0d-4a3f-b9c4-f96ceab24629	WT	0
fc9f9295-01f6-a9e0-e040-11ac0d4845af	WT	0
fc447d53-24d1-c83d-e040-11ac0c4846a6	WT	7.05528
33061bf5-9b99-4735-a810-f2d5eeef6873	WT	0
ICGC_LFS_MB1	WT	0
PD9759a	WT	6.47573
02c97e2b-914e-4afc-bf50-78f0cfbfa67b	WT	7.2384
ICGC_GBM85	WT	0
ICGC_MB290	WT	0
ICGC_GBM27	WT	4.9542
6d7f44df-e9f0-4542-a6d8-d14ee7804002	WT	0
20d1b88b-3ff6-4201-a748-6a993500c652	WT	7.77479
0ed2e2e1-2fe3-43eb-8cad-34f3f21a7169	WT	0
3a18aa52-b6e2-4d03-ad05-ef99d653f0e0	WT	7
f7c6a336-3126-7580-e040-11ac0c485971	WT	7.69349
PD9847a	WT	0
ICGC_GBM74	WT	7.11894
9078333d-73d3-496a-9fc3-a94353b7e107	WT	7.96
43b675e0-22e0-42d6-a060-afc93e22ac95	WT	0
ICGC_MB248	WT	0
0bfd1068-3fd5-a95b-e050-11ac0c4860c3	WT	0
33bcd589-80db-4a58-8f83-a48cb60e0fda	WT	7.58496
5c4b369c-51a3-4ca7-8b9d-2a8e49c0dde7	WT	8.633
9ffe694e-b488-489e-bdbe-0800e505eec4	WT	0
2f79fe89-9d24-4fbe-ba5b-0ff6c3c4d663	WT	6.94251
PD8612a	WT	7.88264
ed46bb2e-97e3-4914-a086-de80e00d6ee8	WT	0
2c48eefe-2a08-47bf-8e4d-cbaab6777150	WT	7.52356
a6d8467e-88e3-4ea5-8583-61c5ab9747ae	WT	0
f809247c-2bab-ab06-e040-11ac0d482b8a	WT	0
46e166fe-3b20-49ad-98db-42c854c61c93	WT	7.87036
bcef0b6c-6584-4090-9d28-ef784a7e5fbb	WT	0
ICGC_GBM45	WT	0
PD4969a	WT	5.52356
PD9067a	WT	7.90087
PD11355a	WT	0
59bfcb53-91c1-4dce-856a-f4afc8fa6224	WT	0
71ef8379-03a0-4b81-92c9-1ba666fe4d7a	WT	7.66534
2c316b7e-6a82-4ba1-9f34-d8bfcf82d41e	WT	0
f7f66114-e321-1d4c-e040-11ac0d48541a	WT	6.02237
PD9843a	WT	0
5fa88c3a-dbc1-43f2-82b2-e0592f35ce57	WT	0
PD13762a	WT	0
PD13629a	WT	8.55075
05486349-24a4-4931-bf5f-c9fefe369af2	WT	0
aa58c09a-7799-4675-8310-d270224b163e	WT	6.04439
PD9544a	WT	6.53916
1b0fe1d5-b286-4f49-ae92-94d9c6db9657	WT	7.16993
PD22359a	WT	7.54689
SJRHB007	WT	4.39232
ICGC_GBM18	WT	0
fc8130df-1f21-c8f9-e040-11ac0d485dfc	WT	8.27612
f283ed80-8302-4f26-99ed-ea20d101289d	WT	0
52f43b72-15ea-40a0-a3b4-4bf22bc0bf25	WT	7.59246
a67f4531-99ef-43df-82f5-f6abc4b11826	WT	10.2021
4a88981e-e409-440f-9bf0-71ca1bab8b4e	WT	7.56986
d8de6de6-4cfe-4239-9ebd-3437aa65efb2	WT	5.08746
0cd60b96-eb2d-4687-9709-d1455ec45de7	WT	8.3837
ac02c38e-5fca-4995-b0cc-39b6189976a3	WT	9.43045
PD13604a	WT	16.386
097a7d36-905b-72be-e050-11ac0d482c9a	WT	15.969
f7c7373c-1972-4968-e040-11ac0d486e80	WT	15.7402
PD9063a	WT	15.5438
PD5937a	WT	15.3825
98bb3025-0637-4106-8621-12df7b5d662f	WT	15.3482
fc8130e0-096a-b991-e040-11ac0c48327d	WT	15.0721
dfa20d2d-1ba3-476a-b4b9-21d21470bee2	WT	15.3588
PD4977a	WT	15.2173
PD23561a	WT	15.451
b73523d7-f5a5-4140-8537-4df4d1ecf465	WT	14.8865
21205681-a0c7-48d0-81d4-0b7ef31158cf	WT	15.1611
5193a482-6ed9-4504-bd7c-c8b9e4103577	WT	15.1498
0c39c03a-ec84-42c6-be69-8e98bc7a9f5a	WT	15.0252
cda1a403-16b6-487c-a82a-c377d1d0f89d	WT	14.9832
PD24208a	WT	14.5503
3b20d548-2a7d-4031-85a1-425ca7201d7a	WT	14.7989
ddc7377d-82c3-480a-be3c-3d1da52c77d4	WT	14.8531
448fe471-3f4e-4dc8-a4e0-6f147dc93abe	WT	14.7247
b7f11036-7ac4-41bc-a9a4-64162725fdfc	WT	14.3734
301d6ce3-4099-4c1d-8e50-c04b7ce91450	WT	14.3643
PD24326a	WT	14.3679
46d35b82-e1b7-4d35-be5e-3a70fd47e421	WT	13.9844
49dec0c2-8e75-4f44-a253-82b2ea605890	WT	13.9943
01658141-8398-4585-9f0f-8355dd9b0604	WT	13.9256
PD6405a	WT	14.9767
46693a2b-5105-4770-a9e1-031dfedeb694	WT	13.5734
e9cb8877-8e83-46c0-93f0-ea20530c9400	WT	14.1173
f35f7712-d5c6-47f6-98ed-704edbbc1e19	WT	14.0327
df8a913c-5160-4fc5-950d-7c890e24e820	WT	14.1803
PD13425a	WT	14.5589
f7dcc2e4-1fc4-4b39-bc6a-720e66116d68	WT	14.4508
2b142863-b963-4cc9-8f8f-c72503c93390	WT	13.9301
PD11379a	WT	13.9075
ab923db7-54e8-4a50-b7fd-c2b4b300041e	WT	13.6208
45e16b70-c3ec-493e-86d1-505ffdf5056c	WT	13.5854
PD24327a	WT	13.6364
db45d81f-695c-4f99-beea-6dbec1ff47fc	WT	13.6891
83eca7b5-45bb-44c0-8afe-36f8988d0078	WT	13.2625
45a7949d-e63f-4956-866c-df51257032de	WT	13.4337
PD24217a	WT	13.858
PD24194a	WT	13.3482
fc8130df-3225-3f96-e040-11ac0d485dfe	WT	13.4286
7cdbe0e8-f614-4f54-b864-fd6b39e8ef1c	WT	13.7652
43be43cb-a367-4a74-94e4-973acafcf576	WT	13.3418
a284fe9d-9afd-4472-8d70-243ca9be5c2c	WT	12.7912
e7ebc6fb-0926-4c8a-a67b-0c6b9c1ffaba	WT	13.3875
PD11372a	WT	13.4732
bce88385-4a1b-4a8c-920c-060f6a2675d4	WT	13.0053
8691c87f-2468-44bb-a670-3dccd6da33c6	WT	13.5218
PD11344a	WT	13.2873
0b19bee7-5281-4915-9d98-c20eb3e84ecf	WT	13.3028
23d77176-dfed-4bee-ac96-9934377d8d81	WT	12.8269
acc629cb-ad03-4cec-9b21-922e4932ef3e	WT	13.2513
d8c6d4b8-f279-4edc-aaa3-a1cc266aec4d	WT	12.8692
fb0c6353-a90c-45e2-9355-7cd16cf756ff	WT	13.2795
7ac0b303-d685-4fa5-bfec-34d2ba1dbc8e	WT	13.3975
fc8130df-e399-e34d-e040-11ac0c483279	WT	12.7134
ec399861-7a56-4ffd-8619-700b6e3a4367	WT	12.7364
293a2f0a-4846-4c7c-b8b1-bb741c8d3275	WT	13.0782
b757a040-3c9e-45e7-a045-9cd08db11d62	WT	12.2553
dfde4013-9062-42f5-a42b-626ef8334a41	WT	12.7307
PD11345a	WT	12.5534
96dc785c-8417-4813-8d15-c32b22d78b74	WT	12.8506
PD9009a	WT	13.3778
ba096d4f-5a6c-4c31-ae03-e7483cf58c38	WT	12.1611
1db83e80-bdf7-4d8d-8008-bd8406d641fc	WT	12.3306
fb9135d9-2acf-41dd-8552-359e6b8c9470	WT	12.5289
e2e6a409-b64d-463c-ac3b-e7987a3124f0	WT	12.625
PD18247a	WT	12.9652
1c3df485-8e75-4378-87f6-c6463a520624	WT	13.124
3c86ba21-7b11-4ec7-9d20-a2325197c676	WT	12.3786
8be2b0f5-7bad-4720-b13c-e95b32bdb933	WT	12.2198
1ff155dd-deb4-44e0-b3a2-e4875b618435	WT	12.7134
7d2a22eb-7344-4cba-ad7d-94c3f9ef3d7c	WT	12.7622
PD18264a	WT	12.2195
a08c196e-4f96-4b16-94b4-aa6a0153ac50	WT	11.9425
f8f749b7-547d-49fa-9da2-44eed962b6fd	WT	12.5051
f7f3e156-0dde-72b9-e040-11ac0d48542c	WT	12.4699
1c0e384f-7254-4afe-93c0-b3fc6c6a7894	WT	11.8553
987d41ee-6bab-490c-b0f2-bf28c0089de9	WT	12.3038
f393bb0a-df7d-645c-e040-11ac0d484550	WT	12.354
8c619cbc-9e91-4716-9711-5236e55d8f46	WT	12.4078
7c5c2293-3f40-4ae3-8346-6a327b2abf4d	WT	11.9855
047f9e4d-86b5-4943-aef5-68199bf29e8c	WT	12.6373
af96db5a-684f-41d1-a910-5a5193393d9c	WT	11.623
da910f22-126e-41dc-be6b-47c8f69ad106	WT	12.3245
abd2d959-d5ed-4eb3-9759-67eb1aa23325	WT	12.4268
PD24216a	WT	12.318
08227616-02a5-46e8-9db1-f2d1d691ab23	WT	11.9968
c76f7fcc-2748-4b6d-805e-d21652dd5e3a	WT	12.6922
PD13753a	WT	12.5421
5255d645-d3d2-422e-8449-046cd21f4935	WT	11.6371
PD7307a	WT	12.4946
e07991a4-0901-4ed1-8704-aa376565d862	WT	12.174
PD24209a	WT	12.72
cc4f9175-a8c8-424a-99d7-8bd11cae0e52	WT	12.2767
fb8b5ff5-4164-4276-b75b-b0ee6bda7329	WT	12.4633
PD22357a	WT	12.1095
14bf9bfb-14d6-4cac-a556-828f680e8a15	WT	12.0161
51458c86-0fdd-470e-b059-1ffbffc92a7f	WT	11.2627
23d86395-9e20-4cf9-bf7e-f76544a1f772	WT	12.1475
84e601b7-dfa5-4cd5-9fef-07f03967a0d4	WT	12.0566
PD8995a	WT	11.8696
649f2c20-5b50-40a8-a6fd-9a51f3d5b9df	WT	11.908
706868b5-4920-433a-bea3-92e9bf83059b	WT	12.2685
4c3840df-9824-40db-879e-6d24adc8c155	WT	12.1501
PD8609a	WT	11.5206
199bbb0f-996c-40c1-b06d-2066f04be778	WT	11.7134
2fe2433b-9a55-431f-a869-2b5a63e8e8fc	WT	12.1302
e7c90af0-4b03-453e-b44f-e07248415088	WT	11.6202
4e8396f7-9506-4401-96b6-bb2e89557d59	WT	10.7288
d18c6e64-9598-488a-8ab3-3652072f9277	WT	11.9812
eb1531b0-8af1-4b2b-9192-644cb47101fc	WT	11.227
0c7aca3f-e006-4de3-afc2-20b4f727d4fd	WT	12.1082
e6c78a98-f45b-482b-a551-4f11b8c1ff8b	WT	12.4671
7dc3e035-c7ae-4164-a62b-9c2460812b05	WT	12.0028
06dad93a-4b67-49b3-8fa5-f2546e22bae7	WT	11.983
25f07374-313a-4100-9a60-3d21d2988fca	WT	10.9758
3269608c-5dd7-452a-976a-31ac971aac2f	WT	11.4538
PD24333a	WT	11.4294
e2b5c926-491d-430d-8d9c-5c73d7752d1b	WT	11.8619
PD14460a	WT	11.3157
ffdd4feb-aca3-4104-b1e8-954d705a6450	WT	11.4046
PD8973a	WT	11.8884
6bbd66dd-efee-4d6e-b02f-f88e98526b82	WT	11.1222
9ebac79d-8b38-4469-837e-b834725fe6d5	WT	11.8765
b35d9a68-29f4-49ab-b83e-b5151679e3af	WT	10.7381
b86e88e7-0d5f-4b32-a35f-dc97251ab990	WT	11.3934
PD13766a	WT	11.1331
8cf9b32d-3d6f-4898-8c7a-89511b754021	WT	11.6307
74b57d2c-a83f-4798-b86b-a533975e4cc0	WT	11.1273
81598359-24d5-4a8b-a6e6-7a6f94289119	WT	10.8234
4283773c-c04b-4f33-a398-f3566f6d293a	WT	10.9498
3e604a1c-b95f-44ff-9723-e2fac845da3b	WT	12.0495
56cc8740-b132-4cbc-b513-f0b5b2305ca6	WT	11.3276
f6114c69-71a1-47d5-9b28-b0227b1872f7	WT	10.7756
926a04de-ef57-4271-91db-e90de8aa8a1a	WT	11.5421
07d20658-3db4-47e7-877b-66536266edfc	WT	11.5023
ec474dfa-527c-44f3-9224-bf1c858cabfc	WT	10.5868
7adcea71-1aed-450c-b0ff-b9d9820c6153	WT	11.4131
3bb4c27b-4d0d-4d13-b910-41a9ebf95880	WT	11.5435
41f140b8-72b9-4ae3-8b25-6144d9f94d0f	WT	11.2958
bb65d670-0411-4fc5-a6cb-019caec1ab36	WT	10.7202
PD13609a	WT	11.6046
418a3dec-96ff-4719-becb-e1a8260cce2f	WT	10.8918
PD13418a	WT	11.5999
PD9756a	WT	11.1611
PD13623a	WT	10.7288
fc8130e0-a538-dda3-e040-11ac0c483264	WT	10.4094
b53dcb4d-f894-47b8-8a4e-17c7998d8120	WT	11.3404
1fff8b62-534b-4d71-a65f-e5f93b8b50ed	WT	11.7385
14b8bbf2-310b-459b-b52d-a7ef510ce1cf	WT	11.2101
PD18749a	WT	11.6826
8048316	WT	10.2644
f7d7b3db-02af-61cb-e040-11ac0c480c03	WT	10.8353
8057574	WT	10.7657
0176cf1d-0760-4769-a493-277f4bb7585e	WT	10.9418
PD7205a	WT	11.592
79eb7bba-f0d8-462c-add7-20a2fb7843e1	WT	11.7834
PD11358a	WT	10.3049
PD11464a	WT	11.3603
504d4cb0-d2dd-420d-82e6-9ec14434a0fc	WT	11.7985
PD9597a	WT	10.9196
5b7d5767-2037-4175-aec9-886776343181	WT	11.2149
f37de4fa-52f6-4fe4-a3fa-41803032c93f	WT	10.7748
PD24207a	WT	11.0049
fc8130df-6bec-7627-e040-11ac0d485e04	WT	11.1561
PD8998a	WT	11.4057
PD17981a	WT	10.4594
0ef92ff8-829f-425a-91d8-c594b6e22a2b	WT	10.4409
935b113e-f5ed-4a07-8e1d-1603daba7f40	WT	11.2969
6dbc5c31-043b-40e9-bf1a-e7b4ec351b4d	WT	11.2586
e91ab7da-79a6-4ea0-bc24-7aacb39f7614	WT	10.6493
9ffcb7fa-424c-4f93-87a7-ce5e9053c613	WT	11.0423
PD14433a	WT	10.4818
a315b798-f037-48d5-91ed-e733e3bbd6ee	WT	10.983
2bde43e2-fd4e-413e-adc7-c50bca75d358	WT	10.9929
2b78de4e-4c8b-4adf-a058-3dae797e7881	WT	11.1991
9623d295-c23d-4f2f-827c-69f767a26f1f	WT	11.66
91f458e6-64b7-454d-a542-b0aa23638fd8	WT	10.4574
4838b5a9-968c-4178-bffb-3fafe1f6dc09	WT	11.0279
31c75873-abb4-4d88-9e2f-07497a6c892d	WT	10.4284
6962bc97-fbb8-4220-a600-e3c251e245cb	WT	11.8588
84c77098-03d0-4b22-afb1-797703e85c6c	WT	11.3387
4652ae03-b096-42d0-bdfa-3f6281d4f023	WT	11.1319
3b590d75-ccfb-4da8-a2e9-10fb07e02cea	WT	10.2503
fab3d6f4-de1c-4d6c-bdea-ac39a7884657	WT	11.3359
8035591	WT	10.2119
9988eb07-01f6-4f83-8699-bb63e0525f08	WT	11.1805
a37a825c-d74e-46cc-92ef-b65016857b4a	WT	10.3783
7d2da7ba-f57c-4083-9572-6fa98008083b	WT	10.2715
c48d7f4a-e98a-4077-a749-eb9f56f05b84	WT	11.1286
31f3ff14-7d74-447c-a5da-9ad8336c3f3f	WT	10.7698
ded8b673-53df-4038-a375-7cd0fd2a1b9f	WT	10.6064
f4e673a9-5b85-46e7-bcac-2ce6e1026896	WT	10.255
f7b84bac-f161-9eee-e040-11ac0c4847ed	WT	10.7582
1d2d355a-8409-4c8a-9f07-ac62885e228d	WT	10.2609
PD11349a	WT	10.6294
804ffa2e-158b-447d-945c-707684134c87	WT	10.8704
b8f3137e-5e92-4a56-90d4-884a4ed2ef9c	WT	10.7707
1a391468-fbf3-451a-b88e-a257a26d047f	WT	10.4939
6dbac113-d4cf-4db5-97c9-50fa400bb47e	WT	10.1948
cd0aeed5-93a1-4287-8a88-fe6b7b5e3983	WT	10.446
47874ff4-0b1c-4a31-9192-2a10e93ce9a1	WT	10.8603
708e21ac-f529-4461-bc4f-d3a194a92b80	WT	10.7524
PD13162a	WT	11.3864
b537bc07-9998-49f4-bbbe-5b617152bfd9	WT	10.5147
0b29c893-03bf-4131-b192-c14a2788d411	WT	10.2773
a8041e86-071e-46cd-8fb5-7ecdc1ab0553	WT	10.7936
fc81312a-d451-38fb-e040-11ac0c4832a4	WT	9.89936
1f967003-82d6-4932-a445-24fc25723594	WT	10.0498
576a1741-8c65-40da-9f0f-b2ca805d70f3	WT	9.66534
SM-4AX85	WT	10.3826
1fdab6a6-7346-4229-aa8d-5dbd258f0c60	WT	10.6573
68509ede-3dcf-4a6e-9af0-4a9bb4dfa567	WT	9.51767
PD7249a	WT	10.5962
PD13608a	WT	10.825
1aff91a6-1b0f-4575-8f4b-4e064a50b886	WT	10.5275
bcc819eb-f4d8-4ddc-9fdc-a6307fb6741b	WT	10.5859
9258860c-a336-4075-996d-2ee0c18b281c	WT	10.1898
d2ab2555-7288-47a4-a80c-bf62d65b67b8	WT	10.6375
fab0be4b-c84a-45cd-a76f-44d9a8bf1846	WT	10.0014
e5593865-5f8e-4a4c-b36f-73fbe64d66da	WT	10.1046
b02b4bba-6e66-44fb-a48f-38c309aaaac5	WT	10.1923
9ff21093-58d7-4b69-aade-c242a383ea56	WT	10.1033
a3210fd0-344c-468e-8ff2-2d0869a2fb75	WT	10.2935
PD11342a	WT	10.0458
48f68f73-3ac0-44ac-ba12-b8889fcb7f38	WT	10.6883
f393bb05-ec1c-17be-e040-11ac0d48452f	WT	10.2336
8294a969-59a1-4d3b-895b-f07e96bf9f7a	WT	10.4346
079bcb09-a075-4313-9a3e-dd67734a8c5d	WT	9.96867
532bec86-b8d3-41a1-ba17-913a7d378f66	WT	10.3945
PD8620a	WT	10.5784
cb753e6f-5ea3-4b58-9db3-7a62d15c8b2e	WT	10.4969
f7d128d2-3964-e3bc-e040-11ac0d481667	WT	10.1724
a47c2012-c13d-48ac-88b6-e09bfd50122b	WT	10.1447
f393bb0b-08ed-3335-e040-11ac0d484554	WT	11
b7a7d93b-38a7-4fc3-a433-3bb0a8cb7c42	WT	10.3859
81a8b064-e735-455f-b2db-af7ae11daac4	WT	10.1033
f393bb08-5b50-e009-e040-11ac0d484537	WT	9.81057
35dc84c1-476c-4d48-ae23-622bf6e043ac	WT	10.5401
PD8615a	WT	10.9708
945e6808-2887-4f32-ac32-8f9e00353bf6	WT	10.611
172c9864-c26d-4e9b-947a-e8ce761e996d	WT	9.61471
b4f515ce-5bee-4e40-a66a-01f41e92181e	WT	9.24793
fc9f6cb0-ceb9-790d-e040-11ac0c480ad1	WT	11.0168
6495e68e-1434-45d3-a03d-f286447dda79	WT	9.61655
d4cf11be-3bd7-403b-9722-91d8e8761e4d	WT	9.99859
1727e88b-df0a-4af2-9191-8c6061d98ad0	WT	10.0967
ca137611-533a-4d20-a85d-8e4c3a1eab2d	WT	9.78627
73058c80-607e-4b55-b112-8f8f6775d014	WT	10.4062
PD18754a	WT	9.78953
PD13630a	WT	10.3163
PD11369a	WT	10.0348
450e8eba-a3a9-4dcb-b423-e33dfcd5c34e	WT	9.60177
7a4f6014-f7a2-459b-bc43-df164e73cbba	WT	9.43045
9ba6be6d-2032-444b-ab3c-dbee8023759d	WT	9.96578
PD18769a	WT	10.7789
50e3a421-9741-4cd8-911b-0f47ca518b6a	WT	9.37938
5dc6f055-c4f6-49a1-a68c-94cf87cbd363	WT	9.77643
7158c9fd-a633-4fef-aa23-bd285f2a87a8	WT	10.0168
95e8d38a-122e-494c-a304-bef4275fed7e	WT	9.97728
PD24322a	WT	10.3242
cb381d49-4546-400c-af02-f877083caa0a	WT	9.64926
3433b1f3-59d1-4ac2-9bbf-e0c4042b4ddc	WT	10.2264
9536f736-63bc-4099-bd54-740f5910f4a8	WT	9.64566
ec646623-6d33-4fbd-888e-89f55d82eb11	WT	9.09011
00db4dc2-3ec7-4ff9-9233-d69c8c8a607f	WT	10.3761
fc8130e0-09f1-b964-e040-11ac0c48326e	WT	9.57932
PD23570a	WT	9.76321
7116cc90-f465-4e7e-aa27-48a83ed258e9	WT	9.67596
PD11816a	WT	10.2444
34a445c2-1eb4-4a9f-8838-cddc2f82aae4	WT	9.56415
5fd632ea-085e-4e9b-8dcc-ec94e492d3bf	WT	9.67066
e56b0990-ff67-47c1-b9ad-87ef1d4aa2ae	WT	9.44087
ad4aa4dc-bea4-4f4a-8b1b-8f361112f84f	WT	9.89026
c1b44966-0f72-4c4f-8783-ab3ffe7f17b2	WT	9.59805
aa4a868a-df23-4eef-a618-e945aa2ce98a	WT	10.6211
ffe4bb51-e98a-41a7-a4e1-c3970386889c	WT	9.24555
5975deb5-00d2-4d18-b5c0-34ac9947fe11	WT	10.0224
PD13297a	WT	10.3891
PD24193a	WT	9.87344
e93b0979-65ef-4883-9b6e-39eb17966e66	WT	9.67419
8066440	WT	10.0293
8031867	WT	10.4062
69c3c88c-d51e-4e03-b96b-ec4f1a0faa2d	WT	9.32193
b7008a98-5aa0-4cc9-9bee-af2a422266db	WT	9.01402
PD18748a	WT	9.37069
9aac83e4-c622-11e3-bf01-24c6515278c0	WT	9.38802
PD4826a	WT	10.0224
40378b7a-a65d-4510-aaba-a34c4058fac7	WT	9.76487
441d2f21-b448-4fc8-8c54-9b85aca56237	WT	9.04712
f48c3c82-bebe-4b8e-909e-e1a51a7142ec	WT	9.50581
PD4978a	WT	9.95855
cafe9603-a804-48fb-9217-e2d1c3c346c5	WT	8.87958
fc8130e2-f2ef-d096-e040-11ac0c483293	WT	8.90388
PD11750a	WT	11.5435
PD13625a	WT	9.75489
PD6733b	WT	10
f39cc911-36a7-4c06-9e91-4ad86281db3d	WT	9.22882
ML_91_T_01	WT	9.07146
PD18730a	WT	9.97011
PD7306a	WT	9.79116
60e78c80-41a5-456a-9a81-9007d18fd72c	WT	9.57743
7e584ff6-0b81-4f85-81da-b8117afee326	WT	9.79442
fc8130e0-08dd-b996-e040-11ac0c48327b	WT	9.85643
cc19a480-9c66-4ee8-a0c0-921acac02689	WT	9.82972
PD6045a	WT	9.40727
feccee20-a62d-4152-b832-b9fdaca87a61	WT	9.48382
7bc3209f-b349-49bf-9b3d-44ef870b586f	WT	9.3443
72f82fbd-9838-4082-b605-bc3d80226f16	WT	9.33316
58d3e932-b4a3-4cac-a6ac-73160e354a15	WT	9.59246
65d2dbc3-a163-4696-b246-47a430e66572	WT	9.24317
dd09c7aa-744a-413d-839f-e75e1825f9f9	WT	9.52943
7e036d40-b669-4929-a1e2-c4736e01a473	WT	9.95565
ea1cac20-88c1-4257-9cdb-d2890eb2e123	WT	9.224
PD22364a	WT	9.54689
5d9ff58c-5702-48fc-a66a-d1276327fd49	WT	9.24317
eda1d8d9-e8f5-46f2-bb16-15d0b10c2cf9	WT	9.13186
1cd0acf2-3116-4dfa-a063-0a435b9f6da3	WT	9.54303
da5b9926-c622-11e3-bf01-24c6515278c0	WT	9.56415
8069331	WT	9.96434
fc447d55-95d8-0b34-e040-11ac0d483afa	WT	9.61839
90b3c237-29a4-48b3-90b3-9f2c0ccb5928	WT	9.30834
9c00828e-e9ae-4b9c-959e-34837ee2b230	WT	9.82337
8057528	WT	9.49985
PD11336a	WT	8.9629
PD11386a	WT	9.31741
2584b428-c623-11e3-bf01-24c6515278c0	WT	9.44087
84fe77b4-f6cc-49bf-a6b9-1621ec9394f8	WT	9.33539
6a129b50-c623-11e3-bf01-24c6515278c0	WT	9.55075
24badf07-8615-48a3-8d6e-45c3d783f18d	WT	9.59805
8035603	WT	9.40301
3f98d326-5676-4257-9af8-0a5f5d3c2527	WT	9.67066
170ad241-9e24-469b-b7ca-3fd783a89b21	WT	8.94251
a1e3dc5b-b81f-4890-870c-ed3b8ac36dec	WT	9.48784
c79ce3d3-4758-4f52-9da1-38f994c99f4e	WT	9.31967
PD18049a	WT	9.25974
0eeafcd6-c623-11e3-bf01-24c6515278c0	WT	9.17742
8044460	WT	8.93074
654dba9f-cfe5-4121-97c7-868613cdef53	WT	9.57175
642e1379-1061-40bc-9a4c-f7c191e84d9d	WT	9.07948
e41bc2ec-3e0b-4c37-806b-3f6f25c8c4db	WT	8.83289
PD18189a	WT	9.2854
fc8130e0-0e1f-b54d-e040-11ac0c48326c	WT	9.12412
PD6727b	WT	10.1408
49795e42-c623-11e3-bf01-24c6515278c0	WT	8.56986
1ac15380-04a2-42dd-8ade-28556a570e80	WT	9.56796
7b0b60c7-5fa0-440e-937f-8d82119330d6	WT	8.83605
43aa4123-0fe2-4071-8a81-cbdd0410b917	WT	9.74483
PD7202a	WT	9.31515
c5ad7238-c622-11e3-bf01-24c6515278c0	WT	8.50383
0e6ca8dc-0f31-4675-95b1-5920576daeff	WT	9.22159
29fc38aa-f367-46a3-a14d-a5f657ad0caa	WT	9.58871
3fba4880-cb7b-4ac5-ab5f-728614faa1ea	WT	8.54303
448af8b4-e071-48b0-a65b-b4ad17afdc0c	WT	10.1935
7625877a-7a2b-466f-944b-9e56689ad47b	WT	9.70908
PD9464a	WT	9.58684
4c4aa1b1-fda3-4c5b-b588-68aa727500ad	WT	8.43463
9e0009d1-c993-4247-9706-88ee84591dec	WT	9.90689
8044180	WT	9.56986
ec4d4cbc-d5d1-418d-a292-cad9576624fd	WT	9.22641
c0812962-a345-48b7-aec0-01336c2d1eed	WT	8.79116
89195d56-1ef2-41df-b200-9f18e38f574a	WT	8.82655
f7702c0c-9636-4700-a8ae-7a58afd9fa71	WT	8.61471
ce799e7b-30e7-44a5-a185-3e50d5e059ef	WT	8.70044
7410c00d-ed0b-48dc-a4bf-eb76ac613980	WT	8.39232
PD8828a	WT	9.37504
ML_28_T_01	WT	9.05528
7866dfb2-46b3-42b4-905b-12f80593d6bd	WT	8.78463
1a841850-fca0-48ab-8c78-db0bd5a64435	WT	8.37504
ee8ba991-8c96-476e-b096-49f3aaaffc2f	WT	9.22641
PD6016a2	WT	9.10591
b6b6e1d3-c592-4836-bdad-d53af2dbcc9a	WT	8.69349
09cb8bc5-13ac-44ac-9b7d-6de143373570	WT	9.16491
75ad15b9-8f9c-40c1-9ca6-1e8454fbd310	WT	9.38154
4904d56f-0fe7-4482-8f6d-9e54d261f399	WT	8.89178
fc8130df-297f-34a3-e040-11ac0d485e02	WT	9.06609
fa2c3620-7e82-4b12-b135-87986f0f2890	WT	9.02514
47312f61-5ef4-4f25-9320-8fbb4758790e	WT	9.29921
PD13168a	WT	8.91886
5f94cb62-4019-47ff-bf6a-eeda8e9e033c	WT	8.91588
31f02f48-44a4-445e-ac3d-e9bf3d8d25a2	WT	9.53138
fc68e599-6a40-61dc-e040-11ac0d48700d	WT	8.98014
9e5f0a23-e184-4611-b42b-e882dcf23acd	WT	9.26444
PD11346a	WT	9.03067
PD7220a	WT	9.01402
PD23550a	WT	8.71768
PD11352a	WT	8.23362
6a7cdaf6-211e-4eb8-a70e-1153d69c45e4	WT	8.98868
de581588-be15-4bf4-95d1-aa5478b53ab6	WT	8.7879
4d409156-3a36-4c63-9ad6-b6af34f27b06	WT	8.94544
a5d5c238-0447-47fa-9a81-3b823cbdcea6	WT	8.37069
c9e7c629-7b57-4ede-b315-0cea8c97c48e	WT	8.95128
1e181878-c640-4e91-a620-3fc4b08a4de1	WT	9.74147
17de5b12-c623-11e3-bf01-24c6515278c0	WT	9.36413
a2e67393-50d7-4bcc-9bbd-c695086a936a	WT	8.28077
60f81dba-c623-11e3-bf01-24c6515278c0	WT	8.45121
27f87d1e-2c32-4beb-9677-62f7a286673d	WT	9.38802
484a41c8-fcaf-488d-97dc-bfe6a4b88a95	WT	8.66888
c13fb736-614c-4d5f-83bf-2d7586f4fb53	WT	9.14975
9fb6b7be-0084-48f7-a256-6d170e72e97f	WT	9.65284
f4e926fd-006e-4c85-b71c-1433c325acb0	WT	9.39017
d4b80307-abbd-48bb-b52c-6dcd409699a2	WT	8.77808
4019c219-c51e-479f-8a9d-cfa6816ed696	WT	9.86109
abe290ed-67c8-42bb-84f7-0d32a5f8f3db	WT	8.84235
PD13757a	WT	8.87344
fc8130e0-0fde-b756-e040-11ac0c48328b	WT	8.47573
66701395-5a53-41bb-866b-3bbf08bc33ab	WT	9.32867
35eb6ecf-9514-4416-94b1-02200c0a1571	WT	9.03617
fabf1f6c-c622-11e3-bf01-24c6515278c0	WT	9.67596
5650dc4e-8bce-4716-9199-cd5750d7a888	WT	8.48382
a2ee5dde-4342-4e78-88c5-3c9a8e10cbf5	WT	8.93369
16d33e09-2e21-4da2-8e57-e78ce28c4408	WT	9.61839
PD11340a	WT	8.90087
PD11347a	WT	8.77808
4c027164-12de-456f-b933-6bc91f70b46f	WT	8.82337
f7b84b5d-8f28-e6b7-e040-11ac0c484704	WT	8.62571
PD7305a	WT	9.34207
cba4de91-cce7-4edc-8450-d0a52c959586	WT	8.53916
fe96d91c-3686-4125-af71-b8703a011ad4	WT	8.65464
0efee3f3-313b-44eb-b3b0-af975a1ded82	WT	8.32193
7fcd8af9-4d73-4c97-95cc-b30b09f21bb2	WT	8.75822
8062306	WT	8.54689
fc8130df-24d9-32f1-e040-11ac0d485df0	WT	8.03342
0554ffe5-31f7-43f5-8372-2b73c9cf3527	WT	8.50779
878a7fe7-20ff-4651-9587-b4d6fd42e929	WT	8.94837
PD7341a	WT	9.48784
0f6b355e-3898-4be6-be97-da0c3840a4ed	WT	9.05257
42f00950-09c9-461a-8423-d5b04a96af10	WT	8.76155
eb59b79f-bd36-4bf4-83e3-2af73bd1d30a	WT	8.9542
a4c838df-6ac4-455a-8096-8ec680064374	WT	8.08215
295aac88-c623-11e3-bf01-24c6515278c0	WT	8.9571
8044594	WT	9.06878
9650640f-154d-4696-aa96-3611c6fcee7b	WT	8.98868
PD14462a	WT	9.01402
2564a262-03e8-467b-9ea2-f3ab38d75ae1	WT	8.55842
db2a1df8-487d-4dad-a347-5c5ed539d5ad	WT	8.633
PD7238a	WT	8.224
8012346	WT	8.9542
ead1bc2e-42c3-46d9-8f6f-8cb16ba9d2c3	WT	8.48382
PD9752a	WT	9.0634
b54b9433-ec10-4cb5-a860-4555da64917b	WT	8.77149
ML_86_T_01	WT	8.58496
36680797-36de-413d-b2a1-8804ac1705e9	WT	9.08215
39c6c3b3-4683-4d11-984c-ed589188da65	WT	8.98584
97c46ede-b280-4344-8dbb-e860c6472239	WT	8.21917
8057726	WT	8.3966
8068539	WT	8.64746
fc8130e5-18b8-ef38-e040-11ac0c483297	WT	8.94837
8be6b14d-286a-471b-a282-ab98bc6050c3	WT	8.2384
6c65cb6d-8c50-4c7c-bc84-eeebe09fbe01	WT	8.20945
030695f6-c623-11e3-bf01-24c6515278c0	WT	9.44915
PD24220a	WT	9.73132
59632e7e-c622-11e3-bf01-24c6515278c0	WT	9.0634
1327bbd4-a466-4e26-905f-cf91315f1cc8	WT	8.67596
e5193d7e-e8b7-4098-bf98-8b3a62781d13	WT	8.04439
03c88506-d72e-4a44-a34e-a7f0564f1799	WT	8.5157
2bff30d5-be79-4686-8164-7a7d9619d3c0	WT	8.23362
PD9065a	WT	8.0607
8454fe53-869d-41c8-b0c8-a7929d00eec3	WT	8.69697
d05ea63c-86a3-463a-a790-2edaa74b4da7	WT	8.62936
d5796835-d6cd-427e-a398-5fbef88b0648	WT	7.87036
7ccb9a4d-6f48-41c2-a630-27fde8c67d60	WT	8.69
8057700	WT	9.37069
PD24206a	WT	8.56605
PD9541a	WT	8.27146
efc39172-083c-4297-b922-3f58df781332	WT	7.88874
fc8130e0-0d25-b475-e040-11ac0c483277	WT	8.22882
10ad692b-4c3d-42de-9b5e-4968441388b3	WT	8.89178
0bfd1043-8187-e3e4-e050-11ac0c4860c5	WT	8.97154
75cd90ef-e884-4812-bbf3-5a524d95147e	WT	8.56986
0cf9bbc2-cbd5-4b64-8d90-cfa416307b39	WT	9.02791
8d67c121-37d0-4fc0-a349-2c9452589d65	WT	8.47978
PD13607a	WT	8.88874
25c99312-bf63-4654-a73a-03c3c1cd50b6	WT	8.51964
7d04f401-3505-410c-8def-0348ecd8aae2	WT	8.47978
fc8130e3-023d-c7d4-e040-11ac0c483295	WT	8.86728
36e1d9cc-32ec-4a0a-8fb1-c46f058a6fb8	WT	9.0634
70422e6d-cb1f-4284-8be9-1d4517ffad60	WT	9.44708
8069321	WT	8.24793
71a2b4a2-88dd-4911-a67e-70b3309c4a12	WT	10.6591
2e66eb75-097c-4ad8-b2b3-9f5849dfd02f	WT	8.74483
45aedf22-c622-11e3-bf01-24c6515278c0	WT	9.05257
4624fd20-e2ad-4826-b606-a694b04e1076	WT	7.96
28f41a20-b6d6-4ecc-888f-72f779ad9af7	WT	8
61cad26a-cbc6-4977-83b9-dc61e49f2861	WT	8.78463
5808f774-c623-11e3-bf01-24c6515278c0	WT	8.53916
78100212-65aa-4365-8b64-4b33f77732d5	WT	8.6865
0fa9cfba-0f49-47d0-ab54-9dd2144e0a73	WT	8.68299
8013912	WT	8.18982
PD13302a	WT	7.7879
PD13603a	WT	8.87958
afee5b10-3dff-4e50-9575-bc9fe20c5dea	WT	8.87652
PD14457a	WT	7.81378
b7f2e85a-3c6a-48b7-8a4f-2dec1d85359d	WT	7.79442
1b8fe07d-859c-4d91-ade1-6b2bcb5774ce	WT	8.61839
02c6a893-49c5-49d1-8eb1-195021e70d52	WT	8.33985
b37d6283-6f95-4975-a794-f3d5c4bbc7b3	WT	8.15987
25c32aca-6738-43ef-a103-243f2f9a3b43	WT	8.87344
7f42e118-aab6-438a-9e84-e7451fe12d7e	WT	7.91289
ASHPC_0016_Pa_P	WT	8.00562
2c6f1862-bb82-4e7e-9cb3-338bdf022ff4	WT	8.62205
2b3837b3-ee29-4a08-848e-1206404da986	WT	8.02791
PD11399a	WT	8.27146
GC12346T	WT	9.40514
3b41cb48-c623-11e3-bf01-24c6515278c0	WT	9.01681
PD13306a	WT	7.80735
PD13767a	WT	8.22882
30b9ab02-60f2-4974-85a9-874f247ae932	WT	7.67948
fa6a60f5-8949-4e01-9435-d3117601627f	WT	7.96
f7ed28a6-8f5f-e87b-e040-11ac0c48120e	WT	9.26209
aabddb20-c622-11e3-bf01-24c6515278c0	WT	8.04439
228fb827-c05e-494c-8a21-e1d925e100cb	WT	8.36194
60aff7a0-4960-4ed1-922b-3233ccbfdba1	WT	8.44708
PD18037a	WT	8.22882
PD22362a	WT	8.16491
54e78de0-d357-4125-a904-ab35e461572b	WT	9.7211
effb868c-f905-41a0-ace1-b5e508732534	WT	8.47168
cb5e1546-cda6-4991-911c-f3dd9f1a475a	WT	8.64386
PD9845a	WT	8.54303
a492a32b-bf2f-4f8c-b06e-794a4baa2fe7	WT	8.45943
8012351	WT	8.64746
ICGC_GBM60	WT	9.64205
8070202	WT	8.49586
dc856038-f5f7-4dfc-a0a4-3e3a6b8d160f	WT	7.74819
e0aa815f-668a-4de9-bb32-3f215bb7f843	WT	7.65105
f1d9124e-dfa2-415e-b8b8-dd872fd3e2cb	WT	7.61471
fc8130e0-095f-b953-e040-11ac0c483287	WT	7.85798
PD4264a	WT	7.91289
ef3a0ccd-85bc-4e5f-a8c6-5a2e2d9e6717	WT	7.99435
63adc09c-e1b1-40dd-9c35-2f8276b656fc	WT	8.08215
PD11337a	WT	8.79116
0bfd1068-3fc3-a95b-e050-11ac0c4860c3	WT	8.633
6ce66be0-c623-11e3-bf01-24c6515278c0	WT	8.25739
02e5c36f-5bec-45e2-a048-875653b85ca1	WT	8.07146
PD8979a	WT	8.36632
d12cfd8b-682d-41df-acf8-ee7f68a6241c	WT	8.66888
4dc9b032-7f7b-486d-a12b-8461af89501d	WT	8.03342
fc8130e0-a94d-d9d0-e040-11ac0c483262	WT	8.64746
e7048a93-a1ed-4cdc-a1ab-fa507408ca77	WT	8.27612
8067232	WT	8.42206
74e5905f-6350-498a-9454-9ea0593d2f56	WT	8.52356
ee963667-56b1-49bd-8896-e07b536d3014	WT	8.21432
c61ded54-f80e-4da8-b1d8-e22551c96118	WT	8.47168
PD4847a	WT	8.33092
PD11341a	WT	8.20945
PD11380a	WT	7.87036
52910a60-bb15-4ba5-9d09-50d8ee6a445b	WT	8.65105
PCSI_0005_Pa_X	WT	8.09803
8033471	WT	7.70044
8068600	WT	7.94837
bcf76f1a-7109-422d-94c9-5e8364895fa0	WT	9.53138
94652d14-2e4d-4f4a-a4f7-8df77df788c0	WT	8.30378
8012352	WT	8.40939
PD7203a	WT	8.79766
da1ed4b9-f428-48aa-834d-1d9673999044	WT	8.31741
PD14435a	WT	8.62571
8659a35e-c622-11e3-bf01-24c6515278c0	WT	8.87958
72a5e569-99d4-47bc-be1b-6296a5025080	WT	8.17493
bbff7954-95ec-455c-b0bc-92f67a09ee77	WT	8.21432
351db483-a70e-496d-b70a-7449875121ee	WT	8.82337
PD9604a	WT	8.81698
ee5d5e7d-78cf-4a29-a9ee-56aa3da877dd	WT	8.07146
8069329	WT	8.10852
ML_04_T_01	WT	8.42206
PD11756a	WT	7.74147
PD13166a	WT	8.81057
ML_108_T_01	WT	8.42206
3bfbc33d-804b-4bb3-97ac-97563d77b13d	WT	8.12412
b5dd0bc9-6c1c-4272-b920-744de37d0aee	WT	7.77479
PD17994a	WT	7.97728
1c28e44a-6e6c-44ed-b58a-e3262c0e6759	WT	8.54303
ecfe388a-99f5-44b9-9226-a6ae6d892538	WT	8.38802
PD7067a	WT	9.20457
ICGC_GBM1	WT	8.09803
fc8130df-35ac-2304-e040-11ac0d485dda	WT	8.02791
046d7386-95c8-4501-9e55-c85bec272a7a	WT	8.30834
0bfd1068-3fe6-a95b-e050-11ac0c4860c3	WT	7.99435
368e592d-260c-4f58-81c4-a9f1e6177a4b	WT	8.53138
PCSI_0466_Pa_P_526	WT	8.31288
2b6d4d66-7f0b-4bc0-b3d6-171956a937c5	WT	8.05528
b3b3a27c-ee9a-42af-a6d1-9af5970a98b9	WT	8.69
4db9e471-0068-4ec6-9bcb-33ef5fdec33e	WT	8.21917
d4907a1b-8b06-47c5-8bca-c781d9cddaf8	WT	8.31741
PCSI_0467_Pa_P_526	WT	7.36632
9e7b51fb-2249-451a-bf23-bb2a3d935928	WT	8.89482
d3d65db3-36f9-41c7-8e5e-1683ce94dfcb	WT	8.8392
0e54cea2-d568-4a33-b9db-b698844e6ad9	WT	8.12412
2bd9ccca-3fae-4b66-a762-6f30d6276222	WT	8.05528
8057473	WT	7.65105
8047913	WT	8.25267
96cca60e-17dc-44c3-90f7-1b57b0e08e5f	WT	7.77479
32fa6457-c8bd-4d26-8106-925baf13df68	WT	7.7211
8012774	WT	7.94251
7456abd5-303e-4e6f-bf4e-47efefc7310f	WT	9.16742
PD4076a	WT	7.66534
748d3ff3-8699-4519-8e0f-26b6a0581bff	WT	7.54689
9011cf17-0783-4f9d-b355-4f0fc1a2e78b	WT	8.53528
c66c92d5-df65-46e6-861d-d8a98808e6a3	WT	7.62205
50ee360c-e3df-4888-9999-ebb88e271d08	WT	7.65821
ML_67_T_01	WT	8.07682
ML_75_T_01	WT	8.20945
PD5959a	WT	8.03892
PD6732b	WT	8.96867
56c846d6-c622-11e3-bf01-24c6515278c0	WT	7.26679
0bfd1043-7ebf-aaec-e050-11ac0c482f39	WT	8.2384
68ba1105-569a-4209-9b45-0e2d64931806	WT	7.94837
a08ec059-7592-4698-bb45-25a9c3680c23	WT	8.45943
dcf45005-7e6d-4c26-9994-f973da7e814f	WT	7.46761
c741fb12-8160-43a7-bc70-2c545ea0031d	WT	8.35755
fa9a3247-a465-4fdf-bb64-5afaa83a5d76	WT	7.74819
PD14472a	WT	7.9542
PD24335a	WT	8.5812
f1a4f60a-5228-47cd-883f-ff8d2dfe1633	WT	8.01123
c0523251-3ac2-4292-bb00-9ae9ea9009f6	WT	7.53138
8058336	WT	7.5157
81c7a8c1-8a6a-4e78-a72c-f7c021c67ff7	WT	7.21917
0bfd1043-8173-e3e4-e050-11ac0c4860c5	WT	8.45533
efacd7d6-56cf-4f6a-87f0-1a7ab6b1a643	WT	7.65105
8049749	WT	8.09803
8050103	WT	7.69349
0bfd1068-3fdd-a95b-e050-11ac0c4860c3	WT	7.99435
03cff38d-7e29-4409-a508-749bddb1b3df	WT	9.5157
8069459	WT	8.44294
ML_77_T_01	WT	7.90689
PD11343a	WT	7.82018
PD5946a	WT	8.224
abc94013-71f5-4ac6-88a4-01b4ef9f9d2f	WT	10.3923
7a5d3b6b-be5a-4e55-9255-32a069b8af3d	WT	8.10852
f393cfd8-ddbb-a0e1-e040-11ac0d48516b	WT	8.45121
PD13618a	WT	7.6865
PD24215a	WT	9.06609
0c0038ff-6cc4-b0b0-e050-11ac0d483d73	WT	8.07146
PD13631a	WT	7.91289
0bfebf9f-c77f-e57d-e050-11ac0d487827	WT	8.33985
35a74e53-16ff-4764-8397-6a9b02dfe733	WT	8.33985
PD11376a	WT	7.54689
5df489bc-6178-49e4-8a42-506f70300dff	WT	8.32643
fa54205f-7e51-4e5a-9f0a-5e8a2e40235f	WT	7.47573
1eb37b28-fac2-477a-88b3-e04291a07926	WT	8.20945
0bfe2ac9-0af8-c248-e050-11ac0d487e1c	WT	8.04985
PD18728a	WT	7.41785
6fc0cb07-9713-4355-8543-f85d1c5505c2	WT	8.87958
d91f487e-0895-44ef-aeb1-a62bd576f8b0	WT	7.74147
0bfd1043-8175-e3e4-e050-11ac0c4860c5	WT	8.45533
PD11393a	WT	8.15482
3e4d0e50-8cf4-4eb0-a00a-ccf0484ecc2f	WT	7.11894
ML_29_T_01	WT	7.73471
493e7008-551c-4c0e-b567-a0f31868629e	WT	8.93958
fc8130e0-ad63-b804-e040-11ac0d485e10	WT	7.39232
PD13765a	WT	7.7879
0bfd1043-8170-e3e4-e050-11ac0c4860c5	WT	8.14466
PD11388a	WT	8.43463
PD11762a	WT	7.56986
37d0cf1b-1743-4852-8073-372b16b5c17d	WT	8.01681
PD9575a	WT	8.97728
f9c3eaad-a0d9-8bf8-e040-11ac0d481d8e	WT	7.98299
fc8130e0-a39a-23b5-e040-11ac0c483270	WT	7.45121
25e4cad7-2403-4992-9cbc-433574673549	WT	7.33985
PD7204a	WT	7.07682
PD5951a	WT	7.60733
PD11761a	WT	7.40939
PD6416a	WT	9.01402
a0583407-712d-46f3-8c4e-4eeaa0149087	WT	8.07682
36d9c1aa-c623-11e3-bf01-24c6515278c0	WT	7.18982
PD18733a	WT	7.62936
19c1c97f-a3ec-44a8-8a20-6f97caed1a4f	WT	7.58496
b710b214-5666-4054-97ef-3b9ac2bd90ac	WT	7.86419
cb4608a7-6aec-4cba-b20f-489e214c9dbd	WT	7.56986
e97ea3d7-9fcd-4df1-9ea8-587cb3be75ec	WT	7.90087
PD11760a	WT	6.96578
70dd8453-11d3-4105-a8d0-6a755c52495d	WT	7.48382
cfe0bf13-2ff4-4164-9b6a-cd3615bf3ddc	WT	8.45121
7edc42d3-d08e-4360-a3e1-aeb57cfc6640	WT	7.91886
43f7a2e0-fec9-4e43-872d-18c6c946fa17	WT	8.25267
PCSI_0085_Pa_P	WT	7.45943
0bfd1068-3fd3-a95b-e050-11ac0c4860c3	WT	8.51964
d91e1a92-837d-44d6-92d8-419f435effe0	WT	8.00562
c15a51cc-4fdc-4343-a410-13ddc238dac8	WT	7.78136
8068988	WT	7.93074
0bfd1043-5142-3662-e050-11ac0c486501	WT	7.65105
1c9fbe26-1447-4335-aaab-06d6bb3e2741	WT	7.45943
9df57388-7de1-4c90-910e-ef63a246dff1	WT	7.92481
0bfe2ac9-0af5-c248-e050-11ac0d487e1c	WT	8.09276
c065761d-f775-457f-bda0-4c7c257a701e	WT	8.93664
c971ffa7-ce37-4138-b028-598a30478e25	WT	7.5157
4cbe411b-b05e-46bd-bea8-126289a0866c	WT	7.46761
ICGC_GBM49	WT	7.02237
fc8130df-1bc2-c537-e040-11ac0d485de6	WT	7.65105
PD14454a	WT	7.98868
e1df938f-1f23-4291-98ef-13db6debb796	WT	7.29462
f80293b8-ddb7-f575-e040-11ac0d48309d	WT	7.04439
PD18734a	WT	7.91886
f7e9eed5-7a0b-4b2d-bea3-fd8c42a3b90e	WT	6.85798
39d38c06-3779-4ca4-b103-1d096f93dae8	WT	7.13955
31bc44b9-35ff-43fd-8a01-a834f3b1ce46	WT	8.53916
3e68233a-c623-11e3-bf01-24c6515278c0	WT	6.87036
09e1fe3e-bfd8-4175-ac42-0e1bf0ba5523	WT	7.8009
fe8c62a6-c113-46e8-ab91-fdb90bb6a59f	WT	7.97728
PD11366a	WT	6.83289
PD13164a	WT	8.02237
5e9c69d2-c622-11e3-bf01-24c6515278c0	WT	7.74147
29a00d78-b9bb-4c6b-b142-d5b8bfa63455	WT	7.55459
15f90ef0-831b-40a3-98bd-ec226a9e8b26	WT	8.09803
4c183106-c622-11e3-bf01-24c6515278c0	WT	8.10329
0fc63b79-7fff-441d-88fc-922d53c787ab	WT	7.79442
0c0038ff-6cc6-b0b0-e050-11ac0d483d73	WT	8.02237
2290b078-6a5b-4c83-9dfb-b525bbf14e4e	WT	9.04439
PD11367a	WT	8.30834
c2124bb2-30e1-4093-9a8a-3a188a6dc0a9	WT	9.14466
6ad44218-d34e-4126-bf56-1be2140cd3fb	WT	7.22882
PD8977a	WT	7.70736
PD24224a	WT	7.76155
66290cc6-1f1f-4a0b-83d1-423952da4840	WT	7.33985
a3edc9cc-f54a-4459-a5d0-097879c811e5	WT	7.72792
0bfebf9f-c779-e57d-e050-11ac0d487827	WT	7.99435
f7d70fac-c76f-399e-e040-11ac0c482f9c	WT	7.6865
631ab9d0-5400-400c-b0bc-c3e576bcfe06	WT	7.67948
f640d377-98e9-41d3-8761-61eb33072c65	WT	8.10852
ML_97_T_01	WT	6.98868
PD7304a	WT	7.41785
fc5dc6d8-62d2-76d8-e040-11ac0d4863c3	WT	8.36194
74039acd-5aca-4c65-818c-3b577d295be0	WT	8.03892
PD11384a	WT	7.74147
PD13167a	WT	7.94837
8068577	WT	6.98868
PD11359a	WT	7.31288
5c9b8a2c-c623-11e3-bf01-24c6515278c0	WT	7.5157
d333b55b-8bac-4a99-9d23-3cc0c25057bf	WT	7.09803
56ffaa35-814c-4c0b-b3c6-d4514d34fec2	WT	8.53528
PCSI_0295_Pa_P_526	WT	7.02237
0bfd1068-3fd8-a95b-e050-11ac0c4860c3	WT	8.08215
8c233a11-3b2e-4273-bbe1-b5a5f5a351d5	WT	7.40939
91b6fd6b-547a-47e4-8ecb-a6f1826ccfd3	WT	7.20945
8bda75a6-86b9-458e-948b-05049b4c52ce	WT	7.40939
PD8981a	WT	7.5157
PD8997a	WT	7.96578
c016d025-3c92-41c5-b846-493b1fcce79e	WT	8.39232
19def402-fb8d-4b27-90dd-ce9135a3c0a2	WT	7.27612
feccc27e-5c2e-4339-8746-0945fee93c1e	WT	7.37504
CHC018T	WT	7.2384
ded2689b-8e37-480c-b37c-acc538e54ddf	WT	7.33985
8033510	WT	7.67948
0bfd1043-8172-e3e4-e050-11ac0c4860c5	WT	8.25267
20e02396-e676-412d-9724-44a428919cdb	WT	8.12928
08d2a566-8407-4e9b-836c-bf5e1e9f85b2	WT	7.60733
ML_30_T_01	WT	7.56224
ML_50_T_01	WT	6.88264
f393bb05-c737-4cc3-e040-11ac0d48452a	WT	7.49185
d926a39f-d057-4e78-8907-b74f52157d99	WT	7.20945
e7603fc8-9b73-4c17-86f9-46ca1bceeb1d	WT	7.07682
PD11360a	WT	6.78136
PD24329a	WT	7.11894
9c399826-087f-44b9-98c0-bd881646b0f4	WT	8.09276
ef002c3d-358f-4fc0-98f3-2f8b89de4374	WT	8.02791
8047815	WT	7.54689
41840dc1-5ea2-4f01-a0d4-8b65add641c8	WT	7.09803
ICGC_GBM26	WT	8.22882
PD11766a	WT	7.72792
fc8130df-1cdd-cade-e040-11ac0d485dec	WT	6.97728
PD24199a	WT	7.98868
ICGC_GBM48	WT	7.40088
PD7212a	WT	7.12928
ICGC_GBM23	WT	7.74147
PD10011a	WT	8.11374
PD6414a	WT	7.20945
PD11741a	WT	7.52356
41de507a-c623-11e3-bf01-24c6515278c0	WT	7.34873
25cf7449-8c5b-403e-aa75-e2af158598e8	WT	8.00562
cc7af465-22ed-485d-a78c-282b840bf7c9	WT	6.72792
8066470	WT	6.55459
PD6466b	WT	6.44294
PD11402a	WT	6.67243
PD24218a	WT	7.59246
PD24332a	WT	6.80735
3fb8f017-576f-4901-b8bf-3a58e5d43de3	WT	6.96578
729229fe-92b9-439b-acd2-b49159116a41	WT	8.64386
f9f04e42-63a2-4ee1-ade4-9e5bb5c20cdd	WT	6.82018
18f5e75e-c623-11e3-bf01-24c6515278c0	WT	7.45121
8016537	WT	7.89482
f393bb05-53c2-f80a-e040-11ac0d484528	WT	7.2384
fc8130e0-0b9c-bbc9-e040-11ac0c483266	WT	7.2384
6bdf00f6-670f-466e-87fb-e853e41f000e	WT	6.58496
61a48c69-4f7d-4dc6-aff7-88a6c33137df	WT	7.44294
9e272bea-9193-4c10-a802-f7e18b2937a3	WT	7.24793
PD9584a	WT	7.16993
13c312ec-0add-4758-ab8d-c193e2e08c6d	WT	6.33985
8f558713-f32b-403b-aedf-c79efeb41c67	WT	7.84549
PD13763a	WT	6.79442
PD5960a	WT	7.90689
edac1323-2497-45e6-9148-e9c955292ba2	WT	7.40088
fc8130df-2628-304a-e040-11ac0d485dfa	WT	6.6865
fc8130df-34f8-22c6-e040-11ac0d485de8	WT	7.43463
PD18022a	WT	7.36632
PD18100a	WT	6.75489
d429c27a-5963-42fe-b3a0-7252c20669d8	WT	8.35315
PD6711a2	WT	6.71425
7d7fff91-3f69-4123-b514-140ed3d9cd66	WT	6.82018
7f031d71-3cb7-4744-86bd-a3beecfe166e	WT	7.01123
f7b847e5-0f5d-69b4-e040-11ac0c4845fe	WT	6.30378
PD13770a	WT	6.53916
PD18116a	WT	7.01123
88bc38ba-ad1d-431e-a67e-0a5a23678386	WT	6.94251
f393bb0c-3ffa-cb72-e040-11ac0d48455c	WT	7.36632
8047856	WT	6.49185
f393ba16-9361-5df4-e040-11ac0d4844e8	WT	6.70044
f7e7b258-b4b2-e6c5-e040-11ac0d486773	WT	8.78463
d9cd7f95-07d3-4b87-be83-87340b08d249	WT	6.40939
PD9761a	WT	6.45943
0d31a44f-1fc5-43a2-9633-36c4e650d3d2	WT	6.93074
fc78685a-7053-152a-e040-11ac0c480ded	WT	6.90689
2da2b745-068d-408c-9163-3b3a78d4aaed	WT	6.9542
PD13426a	WT	6.20945
8047838	WT	7.18982
fc8130df-6977-7704-e040-11ac0d485de4	WT	6.35755
PD11395a	WT	6.14975
ICGC_GBM4	WT	6.75489
PD7240a	WT	8.10852
b2d9aaff-5a48-48f0-bf55-bfd4ddaeccaf	WT	7.87036
PD5964a	WT	7.13955
PCSI_0102_Pa_P	WT	6.30378
2b54d668-7585-4bf4-9fdd-aea3c5cd4fa4	WT	6.78136
84ae4dd8-f661-46aa-9892-69742e2f3542	WT	6.44294
SJHGG028	WT	7.30378
ICGC_GBM71	WT	7.32193
PD11396a	WT	7.01123
PD14467a	WT	7.18982
1447c8cb-25d4-4092-8919-4df08f898d2d	WT	6.61471
8064580	WT	7.61471
fc9ef456-75a2-5967-e040-11ac0c484477	WT	6.42626
0ed63d84-d3fe-4289-9255-35f4a03b703b	WT	6.04439
PD8619a	WT	8.07146
1f5e70c1-c5de-49e7-941a-46e11a4f4416	WT	7.7211
ML_63_T_01	WT	6.40939
93be2990-bceb-45fd-aca5-3358d96e9d5a	WT	6.37504
PD18031a	WT	7.85175
db4d1d04-1189-4c0e-99a7-904667af07b5	WT	6
e6eda5db-4d4f-418e-b0d4-ed9b3e5259d3	WT	7.10852
ICGC_GBM33	WT	7.22882
PD13428a	WT	7.5157
PD24302a	WT	6.45943
e4fd1b3e-c622-11e3-bf01-24c6515278c0	WT	6.40939
34d7b6cc-cfcf-4178-b075-f4d129ab18f7	WT	6.9542
a2238b5f-0513-487a-9b1b-7bef85ebf336	WT	7.66534
fc8130e0-ad8a-b832-e040-11ac0d485e14	WT	6.20945
39458b0e-c623-11e3-bf01-24c6515278c0	WT	6.56986
faff4626-615b-416a-b7a6-9d177dcc94a9	WT	9.87036
PD11361a	WT	6.12928
PD18046a	WT	6.65821
PD18751a	WT	6.64386
8066452	WT	6.84549
4d4eff82-ede0-47f1-b49a-ada025952114	WT	8.11894
PD11357a	WT	6.64386
PD8996a	WT	7.04439
a2f143d6-ba07-4ff0-960d-b29c3c716665	WT	7.49185
280a069c-38e5-4300-a15c-2612301b70e3	WT	6.67243
PD9193a	WT	7.43463
ML_34_T_01	WT	6.04439
fc8130e0-0bc1-bba7-e040-11ac0c483289	WT	5.85798
13d05f7a-e16a-40ef-9a15-21257da2cf89	WT	6.06609
PD13422a	WT	5.90689
PD14459a	WT	6.35755
PD13419a	WT	6.32193
PD18047a	WT	6.59991
PD8614a	WT	6.26679
PD11385a	WT	6.56986
PD11769a	WT	6.39232
PD18756a	WT	6.47573
78bc2608-c623-11e3-bf01-24c6515278c0	WT	5.75489
1d6c9181-a02f-4c35-85b3-65dc5808f50e	WT	6.62936
c08f65a0-bf4c-462e-9d07-ad56b3adcac8	WT	7.2854
PD14439a	WT	5.9542
10136472-c623-11e3-bf01-24c6515278c0	WT	7.08746
d709d214-02ee-46c1-a73a-e7074cb2623e	WT	5.72792
fc8130e0-ad66-b82e-e040-11ac0d485e0e	WT	6.45943
8015127	WT	6.2854
PD11740a	WT	5.70044
PD13620a	WT	7.41785
469eddf2-6e02-46bf-820f-6296a2b776e2	WT	6.87036
ICGC_GBM32	WT	7.40088
fc8130df-8e4e-586b-e040-11ac0d485e08	WT	6.9542
PD17973a	WT	5.67243
PD18188a	WT	6.14975
CPCG0117-F1	WT	6
fc8130e0-0bfa-bba4-e040-11ac0c48328d	WT	6.18982
fc8130e0-a539-dda8-e040-11ac0c48326a	WT	7.46761
569ff1b4-de87-4309-8484-80549aaf9485	WT	6.06609
PD24195a	WT	6.50779
ICGC_GBM17	WT	7.32193
PD18017a	WT	6.06609
df9f8c80-c622-11e3-bf01-24c6515278c0	WT	6.2854
PD18775a	WT	5.85798
ICGC_GBM11	WT	7.12928
PD9591a	WT	5.42626
f7f6619b-fae8-3381-e040-11ac0c483f78	WT	5.75489
dabb5a94-9706-4429-8db0-c328e2004340	WT	7.07682
589daa3f-0b76-4c9c-b494-048955e36052	WT	5.32193
fc8130df-3147-3e94-e040-11ac0d485df8	WT	5.93074
PD13602a	WT	7.81378
8035823	WT	7.3837
PD13755a	WT	5.67243
PD8617a	WT	5.85798
6d3d5531-16b4-46ec-bd7e-394946855d62	WT	5.35755
PD14458a	WT	5.93074
120f01d1-8884-4aca-a1cb-36b207b2aa3a	WT	7.39232
CPCG0355-F1	WT	5.24793
fc8130df-2ca4-39d2-e040-11ac0d485e00	WT	5.20945
fc8130df-897d-5404-e040-11ac0d485e0a	WT	6.30378
PD14442a	WT	5.83289
PD9579a	WT	6.82018
f7b84c09-15d4-3046-e040-11ac0c4847ff	WT	5.24793
7bdcb78a-c623-11e3-bf01-24c6515278c0	WT	6.85798
d7f8e1f3-a9a7-4929-92df-1283bac815d2	WT	6.64386
PD8999a	WT	5.16993
5a7f3c88-ef02-4e97-8009-5622245b6a09	WT	6.26679
e04bcdff-3206-4c25-bae9-09f0222b074a	WT	8.77808
c4c776f8-ee3f-4cce-beb9-8dcf262cdcdf	WT	5.08746
ICGC_MB250	WT	6.39232
e55f338f-97e2-4394-ae23-c92606069485	WT	7.30378
581be6cf-9778-49c3-9c77-1316eaa78929	WT	5.64386
ICGC_MB260	WT	5
fc8130e0-0c53-b432-e040-11ac0c483283	WT	5
4d690424-b015-46ae-885d-aa6d9031f66f	WT	4.9542
ICGC_GBM46	WT	4.9542
ML_43_T_01	WT	4.9542
edc070db-b768-478f-ae75-4c4012bdc3fe	WT	5.61471
SJHGG044	WT	5.49185
fc9dbf68-4599-3c64-e040-11ac0d481623	WT	7.01123
c121de15-78f7-4698-91bf-fd0485c466c2	WT	5.12928
PD17991a	WT	5.08746
fc8130e0-aed2-bb2f-e040-11ac0d485e12	WT	6.44294
PD24314a	WT	7.07682
4f3c2c94-fa7f-4945-9dff-e4d4dac95f56	WT	4.64386
d0161ca7-3c33-4fe5-80df-0cc4b3c4e8ee	WT	5
ICGC_GBM24	WT	6.16993
SJHGG027	WT	5.20945
SJHGG033	WT	5.78136
PD4261a	WT	5.90689
ICGC_MB213	WT	4.85798
cb56e4c2-2fff-4f09-be34-fbdaa3794b35	WT	4.70044
PD11374a	WT	6.75489
PD22251a	WT	5.32193
1bd74f92-47f6-427e-af6f-299c3a7fe023	WT	5.2854
30376989-7edb-4863-9496-1789eccef8c4	WT	4.45943
SJMB024	WT	4.75489
SJMB023	WT	4.52356
ICGC_MB229	WT	4.75489
4d6bb438-86f0-4414-962f-2b1cebee4524	WT	4.39232
546b982f-60d9-43df-9761-09369afbee2d	WT	6.45943
19aa8223-ee84-4b5c-b11a-6ca2a2680b3c	WT	4.70044
ICGC_GBM57	WT	6.14975
ICGC_MB269	WT	4.39232
492694a7-bb41-4128-a909-c424e7fc0c9e	WT	4.24793
ICGC_GBM84	WT	4.24793
1558629a-770a-4dcb-b0bf-9a8bcea9d80b	WT	6.83289
6d2a5ee7-9e46-4c09-a982-7b61b5d9bdea	WT	4.08746
391a949d-217a-472c-a6d4-80e548039684	WT	5.61471
f7fdda4f-7bf7-ede7-e040-11ac0c486e57	WT	5.35755
c158ac2a-c622-11e3-bf01-24c6515278c0	WT	5.9542
SJMB034	WT	5.24793
ICGC_GBM9	WT	5
SJMB011	WT	3.90689
ICGC_MB241	WT	3.90689
5fe8a231-bbac-4f91-a47a-0de4fee752d3	WT	5.04439
cdc672cc-35df-4f10-88f1-d3e40dabf601	WT	4.16993
031962d6-fc7d-4c6c-9d47-ffa45997b249	WT	3.80735
8efb116f-4ecf-4191-8ebf-90a94c1880cf	WT	4.24793
SJMB027	WT	4.24793
PD9842a	WT	6.67243
PD18101a	WT	5.49185
ICGC_GBM16	WT	5.39232
ICGC_GBM65	WT	6.72792
ICGC_GBM34	WT	3.58496
PD7344a	WT	5.61471
ICGC_MB286	WT	3.45943
ICGC_MB243	WT	6.30378
ICGC_MB187	WT	3.80735
d9338d73-1d5e-4808-91f2-b5a09f7342de	WT	3.32193
909f3c5d-89fc-419b-a654-75ac1dbb149f	WT	3.32193
ICGC_MB281	WT	5.83289
324adcfa-3fba-45b9-99f0-9d41c0c54d79	WT	3
cc6ab103-f07c-4b80-8c8e-cddc8a4da02e	WT	3
SJLGG015	WT	3
ICGC_GBM36	WT	3.45943
ICGC_GBM7	WT	6.22882
CPCG0346-F1	WT	8.56605
SJLGG010	WT	2.58496
CHC334T	WT	6.14975
ICGC_MB295	WT	2.58496
SJLGG009	WT	3
0efb6e20-236d-4640-9373-6fc03e67d090	WT	2.80735
55e520f4-0e4b-41a2-9951-c4e9f323100b	WT	2.32193
ICGC_MB299	WT	1.58496
ICGC_PA149	WT	2.80735
PD13754a	WT	6.02237
CPCG0381-F1	WT	2
0086_CRUK_PC_0086_T1_DNA	WT	3
5c775f90-83d4-4c1e-88c2-4e1ed1daa96f	WT	4.58496
PD13605a	WT	5.58496
e9d607e8-41c3-4210-870b-a9ab9b1d1c8c	WT	0
ICGC_MB280	WT	0
7f22b0f7-4040-4c84-939e-894c3050ef5d	WT	0
MBRep_T67	WT	0
aa018d90-5250-4313-9f7c-a3f196765e07	WT	0
68956108-2606-4696-b038-462b6c432398	WT	0
ICGC_MB270	WT	0
f663ff15-c8d3-4bff-8bf9-bf8e983579e0	WT	0
bd1ce02b-bfaf-4cde-aaac-06097a12e248	WT	0
ICGC_MB264	WT	0
SJRHB003	WT	0
SJMB018	WT	0
SJHGG024	WT	0
SJMB039	WT	0
55c75a2a-f3d2-4469-9d23-604cf539d548	WT	0
8404ef5b-7a64-47fe-98f9-3f63619d2d99	WT	0
ICGC_MB293	WT	0
aa4bf69c-a1a6-48dc-96fc-3fe7d2680517	WT	0
b68f18e1-0117-420c-9405-e8d3a1e8caff	WT	0
SJMB029	WT	0
1bea3a72-3b73-4072-a6bb-96a90119d3ac	WT	0
56ddcb96-e90b-4fce-aa4c-c677bbfee488	WT	0
f8d89ae2-2c7d-40ae-8d40-34b93b16efc9	WT	0
573ee34b-43a7-40d8-95ee-0ced4b46a7c8	WT	0
SJRHB001	WT	0
13446fc4-9fa6-4bb3-a00a-b9265b41eb12	WT	0
ICGC_MB305	WT	0
d8995dfa-a780-4fe6-b3f8-fb464f51a1cf	WT	0
d5f92ce6-796f-480d-bf98-e1080a279207	WT	0
aca4d810-9540-4ce3-8ceb-72d396c9b704	WT	0
4c3f733d-5fd5-4f67-af5f-8c36c5b37be2	WT	0
ICGC_MB296	WT	0
cd2a045b-fbde-49c6-8be6-c0e3ecee246f	WT	0
ICGC_MB279	WT	0
SJMB036	WT	0
ICGC_MB141	WT	0
4a698352-25e6-4137-bef8-b6520d5b1b95	WT	0
ae464652-2f8c-4d94-8b08-cd8f1d29256e	WT	0
ICGC_GBM59	WT	0
ICGC_MB240	WT	0
d4ea36e2-1323-4441-8c63-40ce269608f4	WT	0
SJHGG004	WT	0
ICGC_MB71	WT	0
51dd1a39-7349-442c-b7e1-7850fb800569	WT	0
12d7121a-0345-4808-a819-09d6e3227bd5	WT	0
ICGC_MB173	WT	0
ICGC_MB302	WT	0
2009e5e7-1796-445b-8677-46b3804fe0bf	WT	0
ICGC_MB294	WT	0
SJMB006	WT	0
ICGC_MB306	WT	0
ICGC_MB612	WT	0
ICGC_MB303	WT	0
aed4363b-19b8-4cb5-aa34-a442410d0796	WT	0
ea121956-77f5-4da3-ab15-0b825469eafe	WT	0
ICGC_MB249	WT	0
147e3496-514e-4da7-be42-7cd9be78ed04	WT	0
868c95ad-45df-4f8e-9553-b7c2c5679deb	WT	0
SJMB037	WT	0
03b5268e-881e-49e7-824f-170c3fc8b11b	WT	0
34b0c838-bf6c-4d0f-8cd2-d2928adbb539	WT	0
SJMB014	WT	0
f269134a-e3d5-4020-bcf5-01fb42f914b2	WT	0
SJMB012	WT	0
0bbc7ede-5022-4084-925c-d65baaf7abc2	WT	0
13c7065e-6780-4571-978e-a7c13078ff50	WT	0
0624eb1d-3aff-4037-a3c5-fc363a9edd02	WT	0
PD14461a	WT	0
5f096d7b-a1ea-4cc2-af73-10108089ae84	WT	0
ICGC_MB99	WT	0
12ae2ba1-9484-47fe-8a3f-bba94a6abe0c	WT	0
SJMB009	WT	0
SJMB035	WT	0
518d6c1b-8234-40be-9560-6d383d5866fa	WT	0
SJMB031	WT	0
3166f1ae-678d-42ae-9d44-d3d25d6860c7	WT	0
2316ee90-c623-11e3-bf01-24c6515278c0	WT	0
b88f014e-bc0f-4775-8228-39e0b471c3b0	WT	0
4d7f2c74-862b-4aad-98e1-fa831f14a905	WT	0
ICGC_MB76	WT	0
SJMB032	WT	0
b3befa40-8f44-4eb6-ada0-ec395f460656	WT	0
ICGC_MB800	WT	0
cc39b534-5ba1-4ea0-956b-676f6732beec	WT	0
387c6519-6529-4074-a5ab-00f8052a5732	WT	0
ICGC_MB277	WT	0
63f5bb12-1b20-49d4-9e98-570e368f947d	WT	3.58496
0609b182-0396-4755-b463-10f949c5b8bb	WT	0
3f3aff50-d71b-44af-85d4-f81e813ea420	WT	0
ICGC_MB292	WT	0
27847313-3b1e-47f2-84f1-acadaf265cf3	WT	0
ICGC_MB288	WT	0
SJRHB010	WT	0
f3720205-dc76-4101-8a56-72043fc896b5	WT	0
ICGC_MB271	WT	0
SJMB025	WT	0
SJRHB012	WT	0
880e6970-0131-4966-b13e-8614d33f0df7	WT	0
209a9b10-7129-48fe-a899-d14ba17efe6f	WT	0
d17c2123-d262-43f4-9d06-3547f991cde7	WT	0
56681386-d407-4f53-ae4f-6c04437652f7	WT	0
ICGC_GBM61	WT	0
PD6412a	WT	0
637208b2-d8b6-45a3-a389-6f34db18fea4	WT	0
2321c412-7730-4694-bc8f-199d7e51a7f8	WT	0
ICGC_MB272	WT	0
SJMB016	WT	0
8930735a-4eb4-4489-8513-d4b600c316ab	WT	0
ICGC_MB268	WT	0
3e86e68b-d083-4450-b056-4cd0f8d4a084	WT	0
SJRHB005	WT	0
45614404-2149-4468-848c-0796e3757d62	WT	0
32a63b4f-3baa-4987-ad30-5bd0c0548088	WT	0
ICGC_MB130	WT	0
b64173fc-abac-4695-902b-f0acf9444e9f	WT	0
cc69fe94-0ecf-45ad-a03f-8fb7198e8657	WT	0
b0c61486-b061-4b6b-ac02-130a3ea0b080	WT	0
f1d73c2f-3d7d-4a0f-871b-b3bf76d865dc	WT	0
9beb4126-0112-4c06-80a3-e5dd1c2b88d5	WT	0
78103d9b-0b8a-431e-bb58-5c99fbea12e4	WT	0
ICGC_MB304	WT	0
a9dbd55c-5dcc-48db-8785-6baef3fdd7db	WT	0
PD13758a	WT	0
5beafbbb-4613-4bab-977a-11c865e13a84	WT	0
04b9837e-9ab5-4eb9-9a9c-ef49e3a62662	WT	0
MBRep_T79	WT	0
SJRHB002	WT	0
SJHGG075	WT	0
ICGC_MB122	WT	0
ML_07_T_01	WT	0
SJMB020	WT	0
906f6f1e-569d-4ce2-9273-1f305782f77f	WT	0
b86678f3-c9cf-4ba4-8248-3efb2a7c4884	WT	0
f4f48342-c622-11e3-bf01-24c6515278c0	WT	0
0192d529-7340-45d8-a5f0-249cbb11ca19	WT	0
e9445993-854d-44fc-a063-eacf70222fdf	WT	0
ML_55_T_01	WT	0
MBRep_T38	WT	0
d277e679-9fdd-44cd-9f2c-f9927e44d721	WT	0
734a8251-9ecc-47f5-835f-846b67693ca6	WT	0
ICGC_GBM50	WT	0
PD11370a	WT	0
SJMB028	WT	0
PD9581a	WT	0
PD22036a	WT	0
15daadb0-6b24-4248-9225-470dc08f1552	WT	0
ICGC_MB297	WT	0
a46f1e20-9e97-4dcc-a5ed-532aad9f3236	WT	0
a319188c-6b80-4228-8f2b-8f423c0fcf97	WT	0
ICGC_GBM5	WT	0
644c669b-937b-4adc-81b9-6a1811cba9da	WT	0
8a929c55-35a6-4645-bb70-4b85d281b139	WT	0
1ac54c6e-a1e4-4f3b-b4a5-cdb327e0dca6	WT	0
4ef20a13-f107-4654-adca-fc60b8f5be47	WT	0
796a8782-6d7e-47c8-b322-fcfe1dd240c8	WT	0
983c14b8-f35b-497b-9fd4-5e5f5f0a7aa7	WT	0
0ba8f2e2-935a-4123-86aa-6e7f5de85bf4	WT	0
0db9309e-7b95-4ae3-b0ed-dfd4f38d11b0	WT	0
0e1e628b-823a-4861-aa95-bed2fada7349	WT	0
14f41457-25c3-4979-8515-4f33322039a5	WT	0
18f9240e-7acd-41eb-a154-c2a67a1cbe9b	WT	0
19b6b9d6-6912-4b85-a4bf-52014bcb170b	WT	0
1f8d8720-30ca-4057-90f7-a34b8383eafe	WT	0
2abe2e53-ad9b-4fbc-b9a7-93444f1bea87	WT	0
35b951c0-edb0-47c4-9076-ede346ea7cb1	WT	0
37c913e6-9ce5-4338-8849-b5bf7862d36a	WT	0
3e1180a5-149c-4e6c-9a29-696e3ba567e3	WT	0
436af904-65b2-4196-ad8c-a4e98081ee41	WT	0
48fadd0f-6561-4294-bff4-d5e4f7dfe79f	WT	0
49fa7e44-c86f-4b1f-8849-e5fe5b9de734	WT	0
4d121008-0987-4142-a2b8-7dac58f3110a	WT	0
4daa2708-d0db-40fe-a07a-763f003adcae	WT	0
571ce258-b453-4cac-b05e-05755791be84	WT	0
5a5a8409-a8f2-4c7b-85e5-b8bd85f2930c	WT	0
5cbd429f-ffab-41ad-8016-422f1c922e99	WT	0
5f00a760-fbc0-41f0-b92b-b3c553eac0e5	WT	0
6551ec26-4166-4d4f-bee2-444ea2466978	WT	0
6c642c0b-4dd0-406c-ac68-ea376802d61b	WT	0
706a1085-5994-4d04-b56b-d301c9ed5afa	WT	0
70990332-7702-45e2-84cb-8bbff773f160	WT	0
72b62805-76f9-476a-b876-a781e69a2c90	WT	0
75e1bdbc-474e-4367-9b4a-963b31f3b297	WT	0
7bd4d5e2-69ee-4264-93e4-2ba01418c460	WT	0
7dddd413-d2c6-4f75-bbf6-3b202877546e	WT	0
889fb525-5055-4408-a12e-17f1225c9d29	WT	0
8a8dd718-c46e-462a-9793-83d88f5caa7f	WT	0
90ab64be-2229-4a8e-b864-4260b6cb39e9	WT	0
96e62134-b8cc-4931-9c99-1193448c7c93	WT	0
97f451e5-a1cc-4f29-8318-0e6ae74efe2f	WT	0
9be1246b-3dc1-4928-8b89-2d5ed0c866e8	WT	0
a2a4021e-1273-4c18-907c-d20454ab898c	WT	0
a65bcd07-c47d-4bda-a2bf-21f68cef2f3b	WT	0
aa5907cb-3be3-4e23-982d-719417baeb37	WT	0
ac1bd179-8285-468c-ab9f-7f91151ca0f2	WT	0
b0d1fde4-928f-4f4c-bff6-33b885582bb5	WT	0
ba5667da-7688-4931-bdb7-d65f391caf60	WT	0
bdc039d6-4817-4e6f-b8c6-a40b1e8e1a06	WT	0
bf24366f-fd91-4d84-8b3d-eed80064250d	WT	0
c20cb5c8-a6d0-4150-b72b-3f7e8909d72b	WT	0
c59188a8-c6bb-433c-97fe-69f79a126d03	WT	0
c6224ab0-74f5-4f0a-9fe0-c083f806c853	WT	0
c955387a-16e5-447c-8e69-e4c04a9861d5	WT	0
cb89cea8-f78e-4024-97c2-8f24debee1bc	WT	0
ce6154e9-3f3a-442f-a608-35e1bab66927	WT	0
d609ce92-9edd-4286-bd5f-b93304cae9a2	WT	0
d8e2af63-afe0-4f15-88b4-78118cf68160	WT	0
e23462f2-cb86-4a3e-8521-221f4bec247c	WT	0
e76128b3-8629-4ffd-b02a-e3f0aae8b1a9	WT	0
ed1f5a41-921f-469a-bc04-306a5435e067	WT	0
f15989a1-e820-4879-a535-438277acad49	WT	0
f2d18ad2-2f18-4c1d-8b35-46f999a82f30	WT	0
fccb865d-83ed-4bfe-ad84-0689813ae977	WT	0
96ef40c3-8d4c-4fe1-a33a-99f5b205a0bb	WT	0
a6957d15-453c-4f3b-ab8c-c38054dfe548	WT	0
7cae6c0b-36fe-411b-bbba-093a4c846d84	WT	0
eab71331-53d3-4cf5-96c9-5121a3962c27	WT	0
1e27cc8a-5394-4958-9af6-5ece1fe24516	WT	0
25bee010-cc99-4af0-ba2f-fe4dd308be33	WT	0
f98de26b-c7d6-435d-81fa-1f1869da9087	WT	0
b8151614-b08f-49a3-ab6f-2e780f765a17	WT	0
82d7fa2d-19cd-41b7-8ed1-ea9fb9a544c6	WT	0
fca08ee9-b480-4dc7-be56-f1eb03b56f7c	WT	0
2fdab641-d73b-4f9a-aa4c-c1944f131a69	WT	0
0332b017-17d5-4083-8fc4-9d6f8fdbbbde	WT	0
9880c3c9-5685-42a7-8fe9-7585ea1a1d37	WT	0
65723119-bdfe-46f0-b629-c171023abd71	WT	0
ece0f3a4-a204-4c52-bb1f-88d44a875b2e	WT	0
c27290e4-6835-448a-abdc-df8ddd5f4630	WT	0
96e3db14-2bb1-4f68-aed6-5e794750c96e	WT	0
04339769-517c-448d-a7ca-951f83608c60	WT	0
b60392fb-43d9-4c9c-b91b-ded40492e61c	WT	0
b2d17671-d2e1-4c97-8b01-a976d5abe1d6	WT	0
a8f86b64-914c-4d89-897b-33bcdd1759f7	WT	0
ICGC_GBM12	WT	0
ICGC_GBM15	WT	0
ICGC_GBM19	WT	0
ICGC_GBM22	WT	0
ICGC_GBM25	WT	0
ICGC_GBM28	WT	0
ICGC_GBM2	WT	0
ICGC_GBM42	WT	0
ICGC_GBM43	WT	0
ICGC_GBM52	WT	0
ICGC_GBM53	WT	0
ICGC_GBM56	WT	0
ICGC_GBM58	WT	0
ICGC_GBM63	WT	0
ICGC_GBM66	WT	0
ICGC_LFS_MB2	WT	0
ICGC_MB107	WT	0
ICGC_MB112	WT	0
ICGC_MB113	WT	0
ICGC_MB117	WT	0
ICGC_MB124	WT	0
ICGC_MB142	WT	0
ICGC_MB14	WT	0
ICGC_MB176	WT	0
ICGC_MB179	WT	0
ICGC_MB193	WT	0
ICGC_MB204	WT	0
ICGC_MB206	WT	0
ICGC_MB225	WT	0
ICGC_MB242	WT	0
ICGC_MB244	WT	0
ICGC_MB246	WT	0
ICGC_MB261	WT	0
ICGC_MB265	WT	0
ICGC_MB278	WT	0
ICGC_MB282	WT	0
ICGC_MB287	WT	0
ICGC_MB518	WT	0
SJHGG001	WT	0
SJHGG003	WT	0
SJHGG041	WT	0
SJHGG052	WT	0
SJHGG059	WT	0
SJHGG064	WT	0
SJHGG077	WT	0
SJHGG101	WT	5.52356
SJLGG001	WT	0
SJLGG002	WT	0
SJLGG003	WT	0
SJLGG004	WT	0
SJLGG008	WT	0
SJLGG011	WT	0
SJLGG012	WT	0
SJLGG013	WT	0
SJLGG016	WT	1
SJMB001	WT	0
SJMB002	WT	0
SJMB003	WT	0
SJMB004	WT	0
SJMB010	WT	0
SJMB013	WT	0
SJMB017	WT	0
SJMB026	WT	0
SJMB030	WT	0
SJMB033	WT	0
SJMB038	WT	0
SJMB040	WT	0
SJMB041	WT	0
ICGC_GBM13	WT	0
ICGC_GBM30	WT	0
[truncated: 1,018 more rows]

## Sheet: Figure 4d
Figure 4d
variant	count	perc	lbl
chr3:\n178936082/\n178936091	5	5813953	n=5
chr3:\n178952085	4	4819277	n=4
WT	534	20737864	n=534

## Sheet: Figure 5a-c
Figure 5a-c
Signature	Region	EnsembleID	Gene	Fold change (log2)	p	padj	Entity	Tumors (carriers)	Tumors (Total)
SBS84	chr6:37138001-37140001	ENSG00000137193.9	PIM1	1.38452	3.23e-09	6.25e-08	PanCan	23	115	92
SBS9	chr2:89159001-89161001	ENSG00000211593.2	IGKJ5	2.14422	2.5e-08	4.46e-07	PanCan	76	154	78
SBS9	chr2:89159001-89161001	ENSG00000211597.2	IGKJ1	1.6843	6.38e-05	0.000643	PanCan	76	154	78
SBS9	chr2:89184001-89186001	ENSG00000211598.2	IGKV4-1	2.50864	1.12e-06	0.000119	PanCan	17	169	152
SBS13	chr10:115510001-115512001	ENSG00000148735.10	PLEKHS1	-2.46147	0.000159	0.001192	Bladder-TCC	9	23	14
SBS13	chr6:142705001-142707001	ENSG00000112414.10	ADGRG6	-2.22769	0.000216	0.001474	Bladder-TCC	14	23	9
SBS1	chr5:1294001-1296001	ENSG00000164362.14	TERT	5.63108	8.01e-12	1.86e-10	Thy-AdenoCA	11	47	36
PIM1				IGKJ12				IGKJ1				IGKV4-1				PLEKHS1				ADGRG6				TERT
sample_id	expression	gt		sample_id	expression	gt		sample_id	expression	gt		sample_id	expression	gt		sample_id	expression	gt		sample_id	expression	gt		sample_id	expression	gt
13971a3c-7aa9-4c89-af15-8a63b8028a66	13.7922	yes (n=23)		0564eb46-23d2-4502-86b6-ff6a22b76bea	6.90637	no (n=78)		0564eb46-23d2-4502-86b6-ff6a22b76bea	5.33099	no (n=78)		0193b5b0-83d2-4237-83f6-76e3eac240d1	11.511	no (n=152)		1b08c8c9-5739-409d-9cbc-3b06ad1f60e6	6.95781	no (n=14)		1b08c8c9-5739-409d-9cbc-3b06ad1f60e6	15.1744	no (n=9)		0148a96e-972e-4762-9a75-ee2791dc3d95	6.43997	yes (n=11)
15576aa7-83e0-4bc7-9103-8b3eb78fe315	12.0222	yes (n=23)		0654e7d3-932a-49f4-8ec9-d722fc62dca5	9.53179	yes (n=76)		0654e7d3-932a-49f4-8ec9-d722fc62dca5	9.31539	yes (n=76)		0564eb46-23d2-4502-86b6-ff6a22b76bea	9.03869	no (n=152)		22e154de-0e3b-443b-8420-48d68d6c1ce4	7.95309	yes (n=9)		22e154de-0e3b-443b-8420-48d68d6c1ce4	11.2007	yes (n=14)		02438862-cd89-48db-a2d0-1f07678d5673	5.38249	no (n=36)
1c0ccee2-3ad7-4e23-b4ba-2d70f7273fdc	14.8736	yes (n=23)		069cb10b-4000-49aa-9a4f-e6c76becc20e	5.29734	no (n=78)		069cb10b-4000-49aa-9a4f-e6c76becc20e	5.18326	no (n=78)		0654e7d3-932a-49f4-8ec9-d722fc62dca5	8.54208	no (n=152)		2c681223-21a5-4c58-acbb-2d51516bff12	6.29732	no (n=14)		2c681223-21a5-4c58-acbb-2d51516bff12	9.10691	yes (n=14)		08096d6f-0f8c-4107-b86a-61eb10feaddd	5.38249	no (n=36)
233045a0-d053-4fc5-b9f8-9acc525a950d	14.6516	yes (n=23)		0832a83c-30d8-4a09-b676-74d546a8380a	8.54282	yes (n=76)		0832a83c-30d8-4a09-b676-74d546a8380a	8.54839	yes (n=76)		069cb10b-4000-49aa-9a4f-e6c76becc20e	6.9691	no (n=152)		312ea080-3831-453d-aa8c-e466192c8309	6.44964	yes (n=9)		312ea080-3831-453d-aa8c-e466192c8309	9.20266	yes (n=14)		18dd389b-b0b7-43f7-877f-0fb8e3471af0	5.38249	no (n=36)
24766f81-8045-4caa-aa80-c02d13f85d35	14.9186	yes (n=23)		08d8bcee-9331-4c1b-ad8a-1ac2691b0e1b	6.5338	no (n=78)		08d8bcee-9331-4c1b-ad8a-1ac2691b0e1b	6.21758	no (n=78)		0832a83c-30d8-4a09-b676-74d546a8380a	8.31893	no (n=152)		381b51af-d1f7-41db-a69e-49d681b3ef39	6.16538	yes (n=9)		381b51af-d1f7-41db-a69e-49d681b3ef39	9.01847	yes (n=14)		1cc55d09-ac11-4cd5-a970-879d884ba666	5.68595	no (n=36)
352a3db5-1640-4f3c-ad6a-ac4a397a88d7	14.1094	yes (n=23)		098fc279-be7a-4437-843c-5fc886e305c5	7.10947	yes (n=76)		098fc279-be7a-4437-843c-5fc886e305c5	6.51786	yes (n=76)		08d8bcee-9331-4c1b-ad8a-1ac2691b0e1b	9.03149	no (n=152)		3c499f07-67e2-4032-a0b5-b9edd90035f7	6.0366	no (n=14)		3c499f07-67e2-4032-a0b5-b9edd90035f7	14.9008	no (n=9)		26490a5f-6d48-4864-a1ab-7caa14924c73	5.38249	no (n=36)
4bd8334d-58db-4ca1-8b22-f961d0843d44	15.2465	yes (n=23)		0e7b12f6-daff-40b3-92ee-48836bc309a4	10.1936	yes (n=76)		0e7b12f6-daff-40b3-92ee-48836bc309a4	9.36986	yes (n=76)		098fc279-be7a-4437-843c-5fc886e305c5	10.0837	no (n=152)		429f0e9d-c160-4b36-a31b-dab1097c6129	6.65963	yes (n=9)		429f0e9d-c160-4b36-a31b-dab1097c6129	12.9926	no (n=9)		2B0BABA1-90EF-47AD-9910-44B522F7182D	5.87998	no (n=36)
6377a22a-77ff-4560-a5e3-97a4f93e6302	14.4981	yes (n=23)		11436915-2621-4cb8-a5b8-80f221046be9	6.94158	no (n=78)		11436915-2621-4cb8-a5b8-80f221046be9	6.70651	no (n=78)		0e7b12f6-daff-40b3-92ee-48836bc309a4	16.0392	yes (n=17)		575f9b1e-4952-488a-bbdd-ac98c1f68382	6.1763	no (n=14)		575f9b1e-4952-488a-bbdd-ac98c1f68382	9.57693	no (n=9)		2BC6743C-DC3D-4693-B5D2-F55381712D7F	5.38249	no (n=36)
6664cd57-c4c9-4374-8d4e-b13c0f7d2fd9	14.3508	yes (n=23)		118bee6a-65a2-441f-a621-45a56606b7a3	5.42096	no (n=78)		118bee6a-65a2-441f-a621-45a56606b7a3	4.83487	no (n=78)		11436915-2621-4cb8-a5b8-80f221046be9	10.6673	no (n=152)		5968C8D3-5F1A-4EB8-8D9B-8BD3FD3FD9F1	5.88474	no (n=14)		5968C8D3-5F1A-4EB8-8D9B-8BD3FD3FD9F1	10.3977	yes (n=14)		2C8CB0D0-2E13-4EC6-B097-F82645D47B2E	5.38249	no (n=36)
6fbec533-7f89-4d12-b04c-cf92942c3f33	14.9104	yes (n=23)		13971a3c-7aa9-4c89-af15-8a63b8028a66	9.79626	yes (n=76)		13971a3c-7aa9-4c89-af15-8a63b8028a66	8.95186	yes (n=76)		118bee6a-65a2-441f-a621-45a56606b7a3	6.09162	no (n=152)		5b0896f2-8fd9-42ee-b56d-b140f8d8657e	7.63403	no (n=14)		5b0896f2-8fd9-42ee-b56d-b140f8d8657e	12.9227	no (n=9)		2a2472eb-3407-495a-b7c0-d4a73c99e669	6.31301	yes (n=11)
7ca90f23-ba50-40da-84ce-aa6f145d3466	14.8269	yes (n=23)		144739d3-b2d3-493c-8731-d652f03a5b37	5.61596	no (n=78)		144739d3-b2d3-493c-8731-d652f03a5b37	6.75567	no (n=78)		13971a3c-7aa9-4c89-af15-8a63b8028a66	12.354	yes (n=17)		5e7e3e20-cbfa-476d-bb92-fa3a58207a9b	6.077	yes (n=9)		5e7e3e20-cbfa-476d-bb92-fa3a58207a9b	11.3564	yes (n=14)		34dda809-a7af-411f-ab80-b021b077eaf9	6.29869	yes (n=11)
828ca7f9-a315-4f02-a485-347d9a881404	14.5511	yes (n=23)		14febba7-4b40-41cf-8d82-024539f54349	5.86856	no (n=78)		14febba7-4b40-41cf-8d82-024539f54349	5.25752	no (n=78)		144739d3-b2d3-493c-8731-d652f03a5b37	7.71975	no (n=152)		80cdd385-2a6a-4d59-81c7-f36786637323	9.35961	no (n=14)		80cdd385-2a6a-4d59-81c7-f36786637323	12.5637	no (n=9)		39BC85C4-E9AC-40E3-8932-7AA4AFB27B84	6.37542	yes (n=11)
861c0c60-6a17-4327-a05d-724d14ffcef8	12.3333	yes (n=23)		15576aa7-83e0-4bc7-9103-8b3eb78fe315	5.97663	no (n=78)		15576aa7-83e0-4bc7-9103-8b3eb78fe315	5.66992	no (n=78)		14febba7-4b40-41cf-8d82-024539f54349	7.94455	no (n=152)		94447759-c20c-49f5-b51f-cbfdea41f2e8	6.57432	no (n=14)		94447759-c20c-49f5-b51f-cbfdea41f2e8	10.488	no (n=9)		44a2e59d-3084-49eb-9516-aac67072ff12	5.38249	no (n=36)
953e90e7-a9a6-47d6-bd4a-fe18e780b9e0	14.2076	yes (n=23)		1664cc95-501a-44a5-84c5-005d68e346fb	9.69059	yes (n=76)		1664cc95-501a-44a5-84c5-005d68e346fb	7.76712	yes (n=76)		15576aa7-83e0-4bc7-9103-8b3eb78fe315	9.51095	no (n=152)		B290727B-23ED-4E73-9071-CF2C06671430	8.37756	yes (n=9)		B290727B-23ED-4E73-9071-CF2C06671430	11.7042	yes (n=14)		47039a8f-de54-4ff9-84e2-6c1cdcd97dc0	5.90405	no (n=36)
a59aeacb-f291-4933-baa0-0e26279e3a54	13.5374	yes (n=23)		17cd32db-6e48-48af-a259-5ee7393fee92	7.86513	yes (n=76)		17cd32db-6e48-48af-a259-5ee7393fee92	8.54593	yes (n=76)		1664cc95-501a-44a5-84c5-005d68e346fb	12.124	no (n=152)		b5036d12-d9cc-46a4-b60a-49740310380c	9.01146	no (n=14)		b5036d12-d9cc-46a4-b60a-49740310380c	12.185	yes (n=14)		4ab212b1-2a55-4850-8610-8a3c96ed0c1b	5.38249	no (n=36)
a67bcc2c-3909-4f69-a8d8-a80379fe0c28	12.5343	yes (n=23)		1c0ccee2-3ad7-4e23-b4ba-2d70f7273fdc	5.03298	yes (n=76)		1c0ccee2-3ad7-4e23-b4ba-2d70f7273fdc	4.81995	yes (n=76)		17cd32db-6e48-48af-a259-5ee7393fee92	7.00755	yes (n=17)		b8ecfb28-27d0-4ad4-b73c-cc21be41af31	10.3105	no (n=14)		b8ecfb28-27d0-4ad4-b73c-cc21be41af31	13.0682	yes (n=14)		4bdf2f0f-68b6-494f-95ec-659f5a2ab85c	5.72833	no (n=36)
b0688dd8-0d35-4717-a406-78568db1ca2b	13.737	yes (n=23)		1db56297-29c6-41ac-8f01-27ef2f09e12e	8.44492	yes (n=76)		1db56297-29c6-41ac-8f01-27ef2f09e12e	9.69845	yes (n=76)		1c0ccee2-3ad7-4e23-b4ba-2d70f7273fdc	6.04267	no (n=152)		b9f76fc8-ca33-46c5-89a0-ae16d42f987f	8.9595	no (n=14)		b9f76fc8-ca33-46c5-89a0-ae16d42f987f	9.81173	yes (n=14)		4c1d10e6-c86a-4139-94f6-185a97377550	5.58823	no (n=36)
b47aaad5-5e9d-4b53-a261-10327e631fa3	11.7531	yes (n=23)		203df70a-facb-4d7d-8326-b213123ca24b	6.27355	no (n=78)		203df70a-facb-4d7d-8326-b213123ca24b	6.942	no (n=78)		1db56297-29c6-41ac-8f01-27ef2f09e12e	10.1173	no (n=152)		c0ccb685-0789-4559-9189-05b841173aff	6.187	yes (n=9)		c0ccb685-0789-4559-9189-05b841173aff	11.4225	yes (n=14)		4fe8f85b-b46a-4e29-b152-8f46cfbd09ae	5.69576	no (n=36)
bef39107-9255-44d5-9bfe-c8318bb69e3d	12.8209	yes (n=23)		206a7d2e-6f03-4f41-87b4-2660896f478f	7.13997	no (n=78)		206a7d2e-6f03-4f41-87b4-2660896f478f	5.10385	no (n=78)		203df70a-facb-4d7d-8326-b213123ca24b	11.1601	no (n=152)		ca10d08d-3cc5-4171-9a70-66fdff3c0c3d	6.48843	yes (n=9)		ca10d08d-3cc5-4171-9a70-66fdff3c0c3d	12.0144	yes (n=14)		842A5261-5E7F-4AD7-A426-0CE48E937919	5.57044	no (n=36)
cdd6dd9d-e4ac-4414-bc3e-609e8d0466de	12.3203	yes (n=23)		225e5809-a311-4477-9e82-8e64a322eaff	7.80747	yes (n=76)		225e5809-a311-4477-9e82-8e64a322eaff	8.30604	yes (n=76)		206a7d2e-6f03-4f41-87b4-2660896f478f	6.98309	no (n=152)		d6d7412b-5ec2-413e-a85d-7f765c67afa3	8.58851	no (n=14)		d6d7412b-5ec2-413e-a85d-7f765c67afa3	10.354	yes (n=14)		84fb7b6d-d38e-41b5-86e4-bb66266da91b	5.38249	no (n=36)
d722657b-e5b6-4476-94e9-1135ce8aecad	11.3446	yes (n=23)		233045a0-d053-4fc5-b9f8-9acc525a950d	6.12338	no (n=78)		233045a0-d053-4fc5-b9f8-9acc525a950d	6.59978	no (n=78)		20d7a4e0-5c7c-44d6-b3a5-ef8d6977856c	7.32446	no (n=152)		e7925508-8b2f-4c39-bd7a-033e78b1f875	5.86473	no (n=14)		e7925508-8b2f-4c39-bd7a-033e78b1f875	11.8384	no (n=9)		88E25F76-1B1F-4AFB-AB08-215D4F7F08B5	7.75039	yes (n=11)
e8724ca6-74ea-4bb6-b809-8906f7658745	13.7276	yes (n=23)		241f6def-e6e2-4c2d-b215-fbc080d596ec	5.50224	yes (n=76)		241f6def-e6e2-4c2d-b215-fbc080d596ec	5.26784	yes (n=76)		21f1e001-bf11-417f-a9cf-1d2af2366bbd	7.63835	no (n=152)		f154cc00-e118-4d4c-b9d2-2f1f71e0a964	7.33159	no (n=14)		f154cc00-e118-4d4c-b9d2-2f1f71e0a964	10.2501	yes (n=14)		8eb57b3e-64eb-408d-ad2d-1ff2c0e69506	5.38249	no (n=36)
f43a92ce-fc88-4e40-be91-0b5641ad844e	13.8138	yes (n=23)		24766f81-8045-4caa-aa80-c02d13f85d35	5.56378	no (n=78)		24766f81-8045-4caa-aa80-c02d13f85d35	5.15043	no (n=78)		225e5809-a311-4477-9e82-8e64a322eaff	10.2817	no (n=152)		febead73-3b12-44e6-8bab-a7cfa7bf1129	6.8118	yes (n=9)		febead73-3b12-44e6-8bab-a7cfa7bf1129	11.005	no (n=9)		90E7F816-EAD8-413D-A5C4-3BB5B3C48461	5.38249	no (n=36)
01b7a29e-0d3a-4a18-8cb6-f8a329f9d6e6	12.8706	no (n=92)		24c8eb3b-2d0f-4c27-beba-0837a11bbf72	5.48725	no (n=78)		24c8eb3b-2d0f-4c27-beba-0837a11bbf72	4.20567	no (n=78)		233045a0-d053-4fc5-b9f8-9acc525a950d	10.5411	no (n=152)										955f7278-0d9c-4a27-8ca2-f05714e4bf48	5.38249	no (n=36)
069cb10b-4000-49aa-9a4f-e6c76becc20e	12.4243	no (n=92)		26077f8f-9cd2-43c9-8e3e-f4e67afddd35	5.84037	no (n=78)		26077f8f-9cd2-43c9-8e3e-f4e67afddd35	4.20567	no (n=78)		241f6def-e6e2-4c2d-b215-fbc080d596ec	7.97693	no (n=152)										995d2980-f6c2-4336-8f7f-4e2e4e387cf7	5.38249	no (n=36)
0832a83c-30d8-4a09-b676-74d546a8380a	11.3191	no (n=92)		2654e816-aab9-4945-ba62-3d6181985463	5.97079	no (n=78)		2654e816-aab9-4945-ba62-3d6181985463	5.37817	no (n=78)		24766f81-8045-4caa-aa80-c02d13f85d35	8.42583	no (n=152)										9CE6D6B5-0457-4127-99C8-0A5632B8BEE2	5.38249	no (n=36)
08d8bcee-9331-4c1b-ad8a-1ac2691b0e1b	11.7612	no (n=92)		2ebb4667-7945-4a92-b620-027b1e8578e4	7.23795	yes (n=76)		2ebb4667-7945-4a92-b620-027b1e8578e4	7.95612	yes (n=76)		24c8eb3b-2d0f-4c27-beba-0837a11bbf72	5.13066	no (n=152)										9D3DFA06-4C69-49A8-93C2-EE54AAB7B2D8	5.38249	no (n=36)
098fc279-be7a-4437-843c-5fc886e305c5	12.6924	no (n=92)		3065cd43-45be-4c87-95ca-f41486d110be	5.32295	no (n=78)		3065cd43-45be-4c87-95ca-f41486d110be	4.74924	no (n=78)		26077f8f-9cd2-43c9-8e3e-f4e67afddd35	5.84521	no (n=152)										9a367db3-3cbf-4231-b6ea-686981433787	5.38249	no (n=36)
102a0737-7d27-46b8-a433-4f1bb5300858	11.981	no (n=92)		30bbd740-0982-4c32-b720-cde8cbe7497c	5.37323	no (n=78)		30bbd740-0982-4c32-b720-cde8cbe7497c	4.75813	no (n=78)		2654e816-aab9-4945-ba62-3d6181985463	9.3948	no (n=152)										A2834ABA-B6C1-4E62-8682-D6FC9D093E49	5.74781	no (n=36)
11436915-2621-4cb8-a5b8-80f221046be9	14.4558	no (n=92)		3317d3ef-26ce-47f5-80eb-df8fc0100b57	5.36969	no (n=78)		3317d3ef-26ce-47f5-80eb-df8fc0100b57	4.52258	no (n=78)		2ebb4667-7945-4a92-b620-027b1e8578e4	10.8243	no (n=152)										A4153890-D27B-4F55-A5E5-5204B7F59392	5.38249	no (n=36)
144739d3-b2d3-493c-8731-d652f03a5b37	14.1526	no (n=92)		3376ae4b-37b9-470b-887f-0ca58af450f5	7.54351	yes (n=76)		3376ae4b-37b9-470b-887f-0ca58af450f5	6.78989	yes (n=76)		2fcba31b-4cc0-45c2-bbd3-29538b9b5a7b	7.50072	no (n=152)										A8AE9773-3287-43E4-A18A-1ACE7291E83F	7.39483	yes (n=11)
1664cc95-501a-44a5-84c5-005d68e346fb	12.5277	no (n=92)		352a3db5-1640-4f3c-ad6a-ac4a397a88d7	8.70465	yes (n=76)		352a3db5-1640-4f3c-ad6a-ac4a397a88d7	9.1733	yes (n=76)		3065cd43-45be-4c87-95ca-f41486d110be	4.45428	no (n=152)										A9522B26-CB18-4BDE-B2A4-8EF4701C29D8	5.68091	no (n=36)
17cd32db-6e48-48af-a259-5ee7393fee92	10.947	no (n=92)		39178b5c-3a32-4e85-a2ca-a4e06097718a	5.03298	no (n=78)		39178b5c-3a32-4e85-a2ca-a4e06097718a	4.8945	no (n=78)		30bbd740-0982-4c32-b720-cde8cbe7497c	5.71093	no (n=152)										BEDFA47C-8383-4AAF-A609-F96850B414A2	5.38249	no (n=36)
1db56297-29c6-41ac-8f01-27ef2f09e12e	13.021	no (n=92)		39ebe3ae-e775-4fd3-9147-e22b6ab1fdf7	5.88951	no (n=78)		39ebe3ae-e775-4fd3-9147-e22b6ab1fdf7	5.64748	no (n=78)		3317d3ef-26ce-47f5-80eb-df8fc0100b57	5.17843	no (n=152)										C262A55B-8CF2-4C47-A867-F010361E22AC	6.35685	yes (n=11)
203df70a-facb-4d7d-8326-b213123ca24b	12.7748	no (n=92)		3d5eeded-6ad9-4b38-85f0-50d48d409488	8.77984	no (n=78)		3d5eeded-6ad9-4b38-85f0-50d48d409488	9.41642	no (n=78)		3376ae4b-37b9-470b-887f-0ca58af450f5	10.6652	no (n=152)										C5B06E27-6E58-4555-84D9-B14078219E18	5.38249	no (n=36)
20d7a4e0-5c7c-44d6-b3a5-ef8d6977856c	11.6807	no (n=92)		3dcf9da2-82c5-4668-b97b-d2e4b94820cc	9.12277	no (n=78)		3dcf9da2-82c5-4668-b97b-d2e4b94820cc	5.40139	no (n=78)		352a3db5-1640-4f3c-ad6a-ac4a397a88d7	7.15639	no (n=152)										a5e6c3d1-f729-4393-864b-f153863aec46	5.38249	no (n=36)
241f6def-e6e2-4c2d-b215-fbc080d596ec	13.901	no (n=92)		3e309eb7-30a3-4001-b077-00959819385b	8.51821	no (n=78)		3e309eb7-30a3-4001-b077-00959819385b	8.10032	no (n=78)		39178b5c-3a32-4e85-a2ca-a4e06097718a	5.21188	no (n=152)										a9574e45-5dee-46f3-87db-f7e859b67cab	6.08123	yes (n=11)
26200b50-c40c-4e09-89c4-083b873bcf25	11.7379	no (n=92)		3e42709a-7790-439c-8185-315a1c5ea065	7.73941	yes (n=76)		3e42709a-7790-439c-8185-315a1c5ea065	10.416	yes (n=76)		39ebe3ae-e775-4fd3-9147-e22b6ab1fdf7	7.63703	no (n=152)										aa0338ae-c4e7-4f20-9be7-347aa5a2d8f2	5.38249	no (n=36)
2654e816-aab9-4945-ba62-3d6181985463	14.1555	no (n=92)		40024e0a-a264-4dd8-9138-9a468b9c12ca	5.76717	yes (n=76)		40024e0a-a264-4dd8-9138-9a468b9c12ca	9.19663	yes (n=76)		3d5eeded-6ad9-4b38-85f0-50d48d409488	6.65524	no (n=152)										b854167d-42a2-4144-92ee-0229536d4cea	6.21602	yes (n=11)
28239a0e-9990-49ef-a159-ba63fb078c77	11.302	no (n=92)		40be5cea-dfcf-4842-81a0-bc0a1ca3c602	7.99079	no (n=78)		40be5cea-dfcf-4842-81a0-bc0a1ca3c602	9.42351	no (n=78)		3dcf9da2-82c5-4668-b97b-d2e4b94820cc	7.65716	no (n=152)										c5fafb87-e6d6-409e-9872-117798b3d4c4	5.38249	no (n=36)
2de8f5dd-decd-47f4-856a-bda678ee6ab8	9.37983	no (n=92)		4333d96a-4361-419b-bb9e-12c50df99907	5.31341	no (n=78)		4333d96a-4361-419b-bb9e-12c50df99907	4.20567	no (n=78)		3e309eb7-30a3-4001-b077-00959819385b	15.9409	no (n=152)										cd4545b1-1add-488f-80dc-17edaeb7cad6	7.15006	yes (n=11)
2ebb4667-7945-4a92-b620-027b1e8578e4	14.455	no (n=92)		461bb0f1-3e9a-4671-927f-5de038edd046	7.24107	yes (n=76)		461bb0f1-3e9a-4671-927f-5de038edd046	8.23295	yes (n=76)		3e42709a-7790-439c-8185-315a1c5ea065	15.7154	yes (n=17)										cfd4785f-1844-4274-8892-e2e558cb112a	5.38249	no (n=36)
31398055-e000-4ca1-a37d-aac2df5920b4	12.0743	no (n=92)		4bd8334d-58db-4ca1-8b22-f961d0843d44	7.903	no (n=78)		4bd8334d-58db-4ca1-8b22-f961d0843d44	7.51863	no (n=78)		40024e0a-a264-4dd8-9138-9a468b9c12ca	14.3592	yes (n=17)										d5887688-b311-4ddc-84d4-538750849401	6.03577	yes (n=11)
35578669-fb40-49fa-b6b5-3bd0f239fa7e	10.9836	no (n=92)		4c836837-6cd5-4ecc-9f6e-440d194694e8	7.30263	yes (n=76)		4c836837-6cd5-4ecc-9f6e-440d194694e8	6.60118	yes (n=76)		4087fbd7-d98b-47b0-8f59-484cdcbba684	14.8188	yes (n=17)										e59deb12-6554-4a53-80ee-ebebe64e851c	5.81703	no (n=36)
3e42709a-7790-439c-8185-315a1c5ea065	13.2697	no (n=92)		5043705a-634e-4074-9f30-d568663fdddd	5.03298	no (n=78)		5043705a-634e-4074-9f30-d568663fdddd	4.62904	no (n=78)		40be5cea-dfcf-4842-81a0-bc0a1ca3c602	6.30736	no (n=152)										eb23bf14-0f53-4e8c-9d50-2d9743a620c3	5.38249	no (n=36)
40024e0a-a264-4dd8-9138-9a468b9c12ca	12.584	no (n=92)		533707b4-6a23-4bd2-93db-12581927267c	8.27204	yes (n=76)		533707b4-6a23-4bd2-93db-12581927267c	7.3392	yes (n=76)		4333d96a-4361-419b-bb9e-12c50df99907	5.89023	no (n=152)										ee665717-a903-44bc-8eaa-afb46bd4edf0	5.38249	no (n=36)
4087fbd7-d98b-47b0-8f59-484cdcbba684	11.89	no (n=92)		5403562c-f5a6-470a-aa1d-a7ac736ab42d	5.55576	no (n=78)		5403562c-f5a6-470a-aa1d-a7ac736ab42d	5.21463	no (n=78)		461bb0f1-3e9a-4671-927f-5de038edd046	11.2719	no (n=152)										ff555cad-2ab4-425b-83b5-c56ac20905a8	5.38249	no (n=36)
461bb0f1-3e9a-4671-927f-5de038edd046	11.985	no (n=92)		55574048-cb99-4ff8-b3c2-320e67882940	5.03298	no (n=78)		55574048-cb99-4ff8-b3c2-320e67882940	6.00313	no (n=78)		4bd8334d-58db-4ca1-8b22-f961d0843d44	9.16323	no (n=152)
48724ea4-25f1-463c-883a-69897e7d9a41	10.7238	no (n=92)		594f57f1-a1a9-4a3d-ae9e-fa601a29c917	6.74722	yes (n=76)		594f57f1-a1a9-4a3d-ae9e-fa601a29c917	8.63176	yes (n=76)		4c836837-6cd5-4ecc-9f6e-440d194694e8	11.2867	no (n=152)
497fcc98-1eeb-4696-88eb-22fc99627695	11.282	no (n=92)		5ad0e307-eab1-4b09-b662-d4301c753a99	11.1653	no (n=78)		5ad0e307-eab1-4b09-b662-d4301c753a99	9.83749	no (n=78)		5043705a-634e-4074-9f30-d568663fdddd	5.12007	no (n=152)
4aa70762-1a0e-4b38-be77-a89db0955193	10.5066	no (n=92)		5ff2576f-3b08-48f0-8c65-b5f28bc98c89	5.85943	no (n=78)		5ff2576f-3b08-48f0-8c65-b5f28bc98c89	6.39652	no (n=78)		533707b4-6a23-4bd2-93db-12581927267c	10.4267	yes (n=17)
4c836837-6cd5-4ecc-9f6e-440d194694e8	13.9086	no (n=92)		6377a22a-77ff-4560-a5e3-97a4f93e6302	5.03298	no (n=78)		6377a22a-77ff-4560-a5e3-97a4f93e6302	4.20567	no (n=78)		5403562c-f5a6-470a-aa1d-a7ac736ab42d	6.27447	no (n=152)
533707b4-6a23-4bd2-93db-12581927267c	12.7197	no (n=92)		6664cd57-c4c9-4374-8d4e-b13c0f7d2fd9	7.39922	yes (n=76)		6664cd57-c4c9-4374-8d4e-b13c0f7d2fd9	6.06569	yes (n=76)		55574048-cb99-4ff8-b3c2-320e67882940	4.90995	no (n=152)
56a705f4-fd28-44ff-8a3c-85bc4300c760	9.85067	no (n=92)		66e2be75-d219-44b7-9f2b-9d494f92883d	5.47022	no (n=78)		66e2be75-d219-44b7-9f2b-9d494f92883d	4.54221	no (n=78)		594f57f1-a1a9-4a3d-ae9e-fa601a29c917	10.8028	no (n=152)
594f57f1-a1a9-4a3d-ae9e-fa601a29c917	11.7635	no (n=92)		673e42ea-9cb3-4de4-a15c-10137da0aa41	7.90015	yes (n=76)		673e42ea-9cb3-4de4-a15c-10137da0aa41	8.16876	yes (n=76)		5ad0e307-eab1-4b09-b662-d4301c753a99	6.43495	no (n=152)
5ff2576f-3b08-48f0-8c65-b5f28bc98c89	14.1367	no (n=92)		68303bf3-e937-4e69-b8dc-b7d650c17a5f	6.01858	yes (n=76)		68303bf3-e937-4e69-b8dc-b7d650c17a5f	5.83588	yes (n=76)		5ff2576f-3b08-48f0-8c65-b5f28bc98c89	9.44111	no (n=152)
612ef912-5a28-4c11-8703-3376f51afef5	11.6963	no (n=92)		6b3bb1d6-f04f-4bba-ad55-1f122843170c	9.42232	yes (n=76)		6b3bb1d6-f04f-4bba-ad55-1f122843170c	5.44627	yes (n=76)		6377a22a-77ff-4560-a5e3-97a4f93e6302	5.84237	no (n=152)
616011aa-5aad-4078-85a6-e61f98d83363	10.5461	no (n=92)		6c501a50-4523-4288-ad4f-502125510149	5.46594	no (n=78)		6c501a50-4523-4288-ad4f-502125510149	5.10599	no (n=78)		6664cd57-c4c9-4374-8d4e-b13c0f7d2fd9	9.68391	no (n=152)
673e42ea-9cb3-4de4-a15c-10137da0aa41	12.4893	no (n=92)		6f40b26e-12d6-4728-bd96-4477e27fa94e	6.96958	yes (n=76)		6f40b26e-12d6-4728-bd96-4477e27fa94e	7.10017	yes (n=76)		66e2be75-d219-44b7-9f2b-9d494f92883d	4.54751	no (n=152)
68303bf3-e937-4e69-b8dc-b7d650c17a5f	12.5644	no (n=92)		6fbec533-7f89-4d12-b04c-cf92942c3f33	5.98631	no (n=78)		6fbec533-7f89-4d12-b04c-cf92942c3f33	5.21588	no (n=78)		673e42ea-9cb3-4de4-a15c-10137da0aa41	12.2712	no (n=152)
6b59b1e5-4593-49f9-add7-b41e719d7af6	11.3009	no (n=92)		70c76dd2-e52f-4caa-9e73-0c730f8e408a	6.79221	no (n=78)		70c76dd2-e52f-4caa-9e73-0c730f8e408a	4.20567	no (n=78)		68303bf3-e937-4e69-b8dc-b7d650c17a5f	8.74871	no (n=152)
6ccbd207-b55f-48a8-a571-9f530b8b6307	11.0625	no (n=92)		74534e25-4bdd-463b-856f-aa270d1dca37	5.03298	no (n=78)		74534e25-4bdd-463b-856f-aa270d1dca37	4.52557	no (n=78)		6b3bb1d6-f04f-4bba-ad55-1f122843170c	7.14415	no (n=152)
6f40b26e-12d6-4728-bd96-4477e27fa94e	12.0251	no (n=92)		745a2093-2dc7-41d2-aff2-7201e3a20e1d	9.67484	yes (n=76)		745a2093-2dc7-41d2-aff2-7201e3a20e1d	9.29835	yes (n=76)		6c501a50-4523-4288-ad4f-502125510149	6.72662	no (n=152)
74534e25-4bdd-463b-856f-aa270d1dca37	12.3493	no (n=92)		76d5b728-f684-45d7-87bb-b66c1d744c1e	8.81488	yes (n=76)		76d5b728-f684-45d7-87bb-b66c1d744c1e	8.87466	yes (n=76)		6ccbd207-b55f-48a8-a571-9f530b8b6307	12.297	no (n=152)
76d5b728-f684-45d7-87bb-b66c1d744c1e	12.6037	no (n=92)		78d7ecca-da01-429a-bec1-1d331aebb0eb	6.62824	no (n=78)		78d7ecca-da01-429a-bec1-1d331aebb0eb	7.33665	no (n=78)		6f40b26e-12d6-4728-bd96-4477e27fa94e	10.9371	no (n=152)
78d7ecca-da01-429a-bec1-1d331aebb0eb	11.6708	no (n=92)		79ec059a-9b5d-42fe-a61c-6c5e267f5d6f	6.17553	no (n=78)		79ec059a-9b5d-42fe-a61c-6c5e267f5d6f	5.73639	no (n=78)		6fbec533-7f89-4d12-b04c-cf92942c3f33	7.97652	no (n=152)
7c6c4b40-a2cc-405c-8024-ca626619bda5	11.6284	no (n=92)		7a646a1f-761d-4ba0-9070-1c22b79ff86c	8.87866	yes (n=76)		7a646a1f-761d-4ba0-9070-1c22b79ff86c	10.2352	yes (n=76)		70c76dd2-e52f-4caa-9e73-0c730f8e408a	4.73497	no (n=152)
803797c0-ed91-4480-be54-b9668505bedb	13.6577	no (n=92)		7c6c4b40-a2cc-405c-8024-ca626619bda5	9.047	yes (n=76)		7c6c4b40-a2cc-405c-8024-ca626619bda5	9.73324	yes (n=76)		74534e25-4bdd-463b-856f-aa270d1dca37	4.86122	no (n=152)
84d56a0b-6ee1-4fe7-9491-d8815af1d6f5	10.6827	no (n=92)		7ca90f23-ba50-40da-84ce-aa6f145d3466	9.27942	yes (n=76)		7ca90f23-ba50-40da-84ce-aa6f145d3466	9.65642	yes (n=76)		745a2093-2dc7-41d2-aff2-7201e3a20e1d	14.7064	yes (n=17)
8803be70-8cf8-463b-a639-1b73b19ea396	11.2501	no (n=92)		7e5aa3e6-d4ff-4446-853e-4d78759918a5	5.03298	no (n=78)		7e5aa3e6-d4ff-4446-853e-4d78759918a5	4.74246	no (n=78)		76d5b728-f684-45d7-87bb-b66c1d744c1e	10.0031	no (n=152)
89a83047-94c1-4570-aa18-36f402ae400d	10.9581	no (n=92)		803797c0-ed91-4480-be54-b9668505bedb	5.96774	no (n=78)		803797c0-ed91-4480-be54-b9668505bedb	5.37405	no (n=78)		78d7ecca-da01-429a-bec1-1d331aebb0eb	11.2181	no (n=152)
8af88a1d-4834-4124-a958-72227fa8cb18	11.5401	no (n=92)		828ca7f9-a315-4f02-a485-347d9a881404	6.63126	yes (n=76)		828ca7f9-a315-4f02-a485-347d9a881404	7.93843	yes (n=76)		79ec059a-9b5d-42fe-a61c-6c5e267f5d6f	7.36949	no (n=152)
8e25f2da-e738-4a69-a679-ca279573440d	10.5736	no (n=92)		861c0c60-6a17-4327-a05d-724d14ffcef8	5.57502	no (n=78)		861c0c60-6a17-4327-a05d-724d14ffcef8	6.292	no (n=78)		7a646a1f-761d-4ba0-9070-1c22b79ff86c	7.91718	no (n=152)
8e4e6631-9ab8-41bd-9087-ac1c3dbc25f4	13.0351	no (n=92)		8803be70-8cf8-463b-a639-1b73b19ea396	9.35239	yes (n=76)		8803be70-8cf8-463b-a639-1b73b19ea396	6.13224	yes (n=76)		7c6c4b40-a2cc-405c-8024-ca626619bda5	7.5404	no (n=152)
8f18a62f-3364-47b4-8fbd-87c9da0d530b	10.6078	no (n=92)		89343264-c6f3-45db-8252-0818e4ac4b3d	5.03298	no (n=78)		89343264-c6f3-45db-8252-0818e4ac4b3d	4.20567	no (n=78)		7ca90f23-ba50-40da-84ce-aa6f145d3466	5.17876	yes (n=17)
918d3450-e0f9-4151-92f7-727af8893fba	12.2995	no (n=92)		89a83047-94c1-4570-aa18-36f402ae400d	8.61077	yes (n=76)		89a83047-94c1-4570-aa18-36f402ae400d	7.24539	yes (n=76)		7e5aa3e6-d4ff-4446-853e-4d78759918a5	5.22206	no (n=152)
98937e70-6d2c-4057-b5ef-e01d0006486f	10.3414	no (n=92)		8af88a1d-4834-4124-a958-72227fa8cb18	5.33937	no (n=78)		8af88a1d-4834-4124-a958-72227fa8cb18	4.70376	no (n=78)		803797c0-ed91-4480-be54-b9668505bedb	4.87928	no (n=152)
9d8cc3d9-ea19-4d84-821e-fa46ec4cbe5f	11.8791	no (n=92)		8d09a1a4-61e5-4607-a7a2-4c292fa6966e	7.4388	yes (n=76)		8d09a1a4-61e5-4607-a7a2-4c292fa6966e	7.78402	yes (n=76)		861c0c60-6a17-4327-a05d-724d14ffcef8	8.22753	no (n=152)
9e6f4e7f-23ba-4157-8334-1bee76294c19	12.1535	no (n=92)		8d1ffe34-acf5-4b6d-965f-0ea571b7cd5f	5.55698	no (n=78)		8d1ffe34-acf5-4b6d-965f-0ea571b7cd5f	5.45873	no (n=78)		8803be70-8cf8-463b-a639-1b73b19ea396	10.8491	no (n=152)
a0091162-1691-4b4c-990f-c58369e09548	11.2423	no (n=92)		8e25f2da-e738-4a69-a679-ca279573440d	6.65281	no (n=78)		8e25f2da-e738-4a69-a679-ca279573440d	6.2742	no (n=78)		89343264-c6f3-45db-8252-0818e4ac4b3d	6.54396	no (n=152)
a2d0eeb7-b227-4795-a3f6-0c0830003a5a	11.9985	no (n=92)		918d3450-e0f9-4151-92f7-727af8893fba	7.75688	yes (n=76)		918d3450-e0f9-4151-92f7-727af8893fba	4.77716	yes (n=76)		89a83047-94c1-4570-aa18-36f402ae400d	7.67302	no (n=152)
a334685a-1a9e-4f2a-bdff-abe20f6fdaa7	11.6636	no (n=92)		91d33d66-caf7-4672-909f-1e09a343b02d	8.64341	yes (n=76)		91d33d66-caf7-4672-909f-1e09a343b02d	4.62159	yes (n=76)		8af88a1d-4834-4124-a958-72227fa8cb18	5.50534	no (n=152)
a344de7b-5980-4612-9d58-1c8058a2bfd9	10.1342	no (n=92)		9259d1fc-34cb-4049-a8e8-54fbd681d506	9.46095	yes (n=76)		9259d1fc-34cb-4049-a8e8-54fbd681d506	10.7883	yes (n=76)		8d09a1a4-61e5-4607-a7a2-4c292fa6966e	12.2016	yes (n=17)
a443d193-64e2-42ac-8f9c-ac9f152c3d5a	11.9949	no (n=92)		92cd91ac-1fb0-4572-852c-ff7d687dc1f2	7.85923	yes (n=76)		92cd91ac-1fb0-4572-852c-ff7d687dc1f2	9.32738	yes (n=76)		8d1ffe34-acf5-4b6d-965f-0ea571b7cd5f	7.77575	no (n=152)
a85c9f19-51f0-4d2e-af2e-865e752d112a	11.2934	no (n=92)		953e90e7-a9a6-47d6-bd4a-fe18e780b9e0	7.20561	yes (n=76)		953e90e7-a9a6-47d6-bd4a-fe18e780b9e0	8.43139	yes (n=76)		8e25f2da-e738-4a69-a679-ca279573440d	10.3577	no (n=152)
a9adeaab-6a0e-407f-8cb9-f401786235f6	12.1509	no (n=92)		9d8cc3d9-ea19-4d84-821e-fa46ec4cbe5f	6.6962	no (n=78)		9d8cc3d9-ea19-4d84-821e-fa46ec4cbe5f	6.65193	no (n=78)		8e4e6631-9ab8-41bd-9087-ac1c3dbc25f4	6.11487	no (n=152)
a9f8fa16-adff-4922-a965-186f84f6f136	12.3829	no (n=92)		9e6f4e7f-23ba-4157-8334-1bee76294c19	7.02188	no (n=78)		9e6f4e7f-23ba-4157-8334-1bee76294c19	6.70224	no (n=78)		8f18a62f-3364-47b4-8fbd-87c9da0d530b	10.6051	no (n=152)
addc558d-d718-4f50-a0dc-92f7c3341f61	11.0604	no (n=92)		9e7b3c36-4a48-40f9-aae4-91c7223c360a	5.25563	no (n=78)		9e7b3c36-4a48-40f9-aae4-91c7223c360a	4.62378	no (n=78)		918d3450-e0f9-4151-92f7-727af8893fba	7.1987	no (n=152)
b147bdcd-f5b6-41be-bca4-3ef7efcb9ec6	10.5065	no (n=92)		a0091162-1691-4b4c-990f-c58369e09548	6.9977	yes (n=76)		9f9022d2-1d21-4514-8899-eca45bff1127	12.2438	no (n=78)		91d33d66-caf7-4672-909f-1e09a343b02d	5.10103	no (n=152)
b337121c-9821-4644-820e-b8c477f6c38a	10.5009	no (n=92)		a2d0eeb7-b227-4795-a3f6-0c0830003a5a	8.21327	yes (n=76)		a0091162-1691-4b4c-990f-c58369e09548	8.0148	yes (n=76)		9259d1fc-34cb-4049-a8e8-54fbd681d506	7.2662	no (n=152)
b402a10c-196b-46d1-a05f-a7f211cd603d	11.454	no (n=92)		a334685a-1a9e-4f2a-bdff-abe20f6fdaa7	8.37739	yes (n=76)		a2d0eeb7-b227-4795-a3f6-0c0830003a5a	9.3985	yes (n=76)		92cd91ac-1fb0-4572-852c-ff7d687dc1f2	6.79388	no (n=152)
ba1c2904-2e42-4520-8052-e40ed154f838	11.0409	no (n=92)		a443d193-64e2-42ac-8f9c-ac9f152c3d5a	5.32737	yes (n=76)		a334685a-1a9e-4f2a-bdff-abe20f6fdaa7	4.61412	yes (n=76)		93195d2f-5ec5-4f62-8eca-d0d63eff2c96	16.6257	no (n=152)
bf0a3ece-c093-4ae2-99f3-d968ed956abb	11.7141	no (n=92)		a59aeacb-f291-4933-baa0-0e26279e3a54	5.51986	no (n=78)		a443d193-64e2-42ac-8f9c-ac9f152c3d5a	4.82151	yes (n=76)		953e90e7-a9a6-47d6-bd4a-fe18e780b9e0	11.9989	yes (n=17)
bfca9f75-e7c9-4200-8c38-319271210927	11.2553	no (n=92)		a67bcc2c-3909-4f69-a8d8-a80379fe0c28	7.62639	yes (n=76)		a59aeacb-f291-4933-baa0-0e26279e3a54	5.05498	no (n=78)		9d8cc3d9-ea19-4d84-821e-fa46ec4cbe5f	11.2467	no (n=152)
c0c714ac-aa74-4702-8c3b-704f6e549276	9.59417	no (n=92)		a71caee0-00bb-498d-a3d2-28ebc550d48e	9.79069	yes (n=76)		a67bcc2c-3909-4f69-a8d8-a80379fe0c28	5.64674	yes (n=76)		9e6f4e7f-23ba-4157-8334-1bee76294c19	9.36693	no (n=152)
c42a3cc5-e895-464e-a060-f8834ac60d81	11.3747	no (n=92)		a85c9f19-51f0-4d2e-af2e-865e752d112a	7.51435	no (n=78)		a71caee0-00bb-498d-a3d2-28ebc550d48e	9.16572	yes (n=76)		9e7b3c36-4a48-40f9-aae4-91c7223c360a	5.01736	no (n=152)
c8e5ec9f-8126-404c-a5f6-437e7a99c4fa	12.8759	no (n=92)		a9adeaab-6a0e-407f-8cb9-f401786235f6	5.65451	yes (n=76)		a9adeaab-6a0e-407f-8cb9-f401786235f6	5.35373	yes (n=76)		9f9022d2-1d21-4514-8899-eca45bff1127	6.24548	no (n=152)
ce1a148f-1118-4427-a8e2-ce2263378382	12.4535	no (n=92)		a9c65f91-c4bf-4753-9c73-23c250ff9c08	7.86977	no (n=78)		a9c65f91-c4bf-4753-9c73-23c250ff9c08	9.48418	no (n=78)		a0091162-1691-4b4c-990f-c58369e09548	10.0534	no (n=152)
d29e5a15-6ad2-41f9-b4e8-5c4b0f3fda9e	10.5909	no (n=92)		a9f8fa16-adff-4922-a965-186f84f6f136	8.95179	yes (n=76)		a9f8fa16-adff-4922-a965-186f84f6f136	5.02991	yes (n=76)		a2d0eeb7-b227-4795-a3f6-0c0830003a5a	6.64394	no (n=152)
d4dd1ab8-7b9f-44a3-a1c2-d24586aed660	11.6418	no (n=92)		aa52f8a5-8acf-461e-9546-c141f902c34e	7.21239	no (n=78)		aa52f8a5-8acf-461e-9546-c141f902c34e	5.92374	no (n=78)		a334685a-1a9e-4f2a-bdff-abe20f6fdaa7	8.85447	no (n=152)
d4ea098a-2a30-4643-aa8d-27eb678a42ef	10.7349	no (n=92)		ac93cb14-6604-4581-af7e-6059736e7172	10.6095	no (n=78)		ac93cb14-6604-4581-af7e-6059736e7172	4.54382	no (n=78)		a443d193-64e2-42ac-8f9c-ac9f152c3d5a	5.89914	no (n=152)
d5a281fd-c004-477f-af62-c55fe20f1dee	10.8907	no (n=92)		b0688dd8-0d35-4717-a406-78568db1ca2b	6.89037	yes (n=76)		b0688dd8-0d35-4717-a406-78568db1ca2b	8.76594	yes (n=76)		a59aeacb-f291-4933-baa0-0e26279e3a54	7.5644	no (n=152)
d64a2073-6e4a-4893-8c3a-c3b6e2661e36	13.6829	no (n=92)		b402a10c-196b-46d1-a05f-a7f211cd603d	9.26601	yes (n=76)		b402a10c-196b-46d1-a05f-a7f211cd603d	5.27782	yes (n=76)		a67bcc2c-3909-4f69-a8d8-a80379fe0c28	16.9312	no (n=152)
dab72f53-3833-475e-a365-9016edc3eb1c	11.306	no (n=92)		b47aaad5-5e9d-4b53-a261-10327e631fa3	7.11669	no (n=78)		b47aaad5-5e9d-4b53-a261-10327e631fa3	7.66215	no (n=78)		a71caee0-00bb-498d-a3d2-28ebc550d48e	8.61572	no (n=152)
db25f81c-7bb8-4b74-b305-5e7b432197cb	12.1369	no (n=92)		b7c64cc0-2365-475b-938a-80f76b5707ad	7.24607	yes (n=76)		b7c64cc0-2365-475b-938a-80f76b5707ad	7.55715	yes (n=76)		a85c9f19-51f0-4d2e-af2e-865e752d112a	7.05221	no (n=152)
dbb41988-5836-4c9d-ac69-74aae8be3010	13.1678	no (n=92)		ba1c2904-2e42-4520-8052-e40ed154f838	8.40466	yes (n=76)		ba1c2904-2e42-4520-8052-e40ed154f838	6.71937	yes (n=76)		a9adeaab-6a0e-407f-8cb9-f401786235f6	5.25462	no (n=152)
df814665-e6f0-4bf4-9d1b-5d4d2b529b33	12.095	no (n=92)		bef39107-9255-44d5-9bfe-c8318bb69e3d	6.11751	yes (n=76)		bef39107-9255-44d5-9bfe-c8318bb69e3d	6.28027	yes (n=76)		a9c65f91-c4bf-4753-9c73-23c250ff9c08	15.9236	no (n=152)
e50235f8-f8cf-44c8-9d5e-ca5bbbb6291a	10.6083	no (n=92)		bf0a3ece-c093-4ae2-99f3-d968ed956abb	8.08552	no (n=78)		bf0a3ece-c093-4ae2-99f3-d968ed956abb	9.08926	no (n=78)		a9f8fa16-adff-4922-a965-186f84f6f136	9.48866	yes (n=17)
e74b936b-06c0-4a68-8f0e-ecadfe5b9f88	12.4951	no (n=92)		bf3c3e52-0191-4714-a7fc-3c9ca9ff3332	5.8578	yes (n=76)		bf3c3e52-0191-4714-a7fc-3c9ca9ff3332	5.48568	yes (n=76)		aa52f8a5-8acf-461e-9546-c141f902c34e	4.82224	no (n=152)
ea85c76f-5334-495d-9615-d3f503c0d088	9.99672	no (n=92)		c32b6576-54fc-44e6-accd-6d49e16a42f0	7.81264	yes (n=76)		c32b6576-54fc-44e6-accd-6d49e16a42f0	8.18817	yes (n=76)		ac93cb14-6604-4581-af7e-6059736e7172	6.07654	no (n=152)
efe7147f-c8f7-4c1c-b576-9bdc294b8228	12.0028	no (n=92)		c400332b-7ef2-4891-8070-413cb48a7e9c	10.2312	no (n=78)		c400332b-7ef2-4891-8070-413cb48a7e9c	5.42161	no (n=78)		b0688dd8-0d35-4717-a406-78568db1ca2b	11.1512	yes (n=17)
fb95eda8-c954-4e54-88c2-1f95c7047c53	13.8554	no (n=92)		c42a3cc5-e895-464e-a060-f8834ac60d81	9.539	yes (n=76)		c42a3cc5-e895-464e-a060-f8834ac60d81	9.94306	yes (n=76)		b402a10c-196b-46d1-a05f-a7f211cd603d	9.5189	no (n=152)
fbf2f1c0-fb91-4548-8653-68021e6541f9	11.4932	no (n=92)		c48421b1-511c-4967-b2d7-30659effa5a5	5.35912	no (n=78)		c48421b1-511c-4967-b2d7-30659effa5a5	4.63898	no (n=78)		b47aaad5-5e9d-4b53-a261-10327e631fa3	11.7877	no (n=152)
fe39a1a6-f141-4501-849b-19929c7c25de	11.5302	no (n=92)		c7af70cd-5ff5-4d9b-9d14-8ae244b7e617	9.32922	no (n=78)		c7af70cd-5ff5-4d9b-9d14-8ae244b7e617	4.79654	no (n=78)		b7c64cc0-2365-475b-938a-80f76b5707ad	12.7496	no (n=152)
feb1dc41-7013-4d2a-8b69-45830c456f7d	11.6732	no (n=92)		c8e5ec9f-8126-404c-a5f6-437e7a99c4fa	7.99479	yes (n=76)		c8e5ec9f-8126-404c-a5f6-437e7a99c4fa	8.90892	yes (n=76)		ba1c2904-2e42-4520-8052-e40ed154f838	10.5393	no (n=152)
				ca0859bb-1bb1-4c16-b5aa-39d535d75525	5.48114	no (n=78)		ca0859bb-1bb1-4c16-b5aa-39d535d75525	5.27448	no (n=78)		bef39107-9255-44d5-9bfe-c8318bb69e3d	10.1157	no (n=152)
				cd4dcef1-40d4-48ac-8e59-a1bb010fab9b	8.40093	yes (n=76)		cd4dcef1-40d4-48ac-8e59-a1bb010fab9b	5.73663	yes (n=76)		bf0a3ece-c093-4ae2-99f3-d968ed956abb	14.0728	no (n=152)
				cdd6dd9d-e4ac-4414-bc3e-609e8d0466de	5.50644	yes (n=76)		cdd6dd9d-e4ac-4414-bc3e-609e8d0466de	5.95806	yes (n=76)		bf3c3e52-0191-4714-a7fc-3c9ca9ff3332	7.68468	no (n=152)
				ce1a148f-1118-4427-a8e2-ce2263378382	5.03298	no (n=78)		ce1a148f-1118-4427-a8e2-ce2263378382	4.50503	no (n=78)		bfca9f75-e7c9-4200-8c38-319271210927	7.27811	no (n=152)
				cf20938c-a9ad-49a8-af88-e3ecb9d40112	8.93495	no (n=78)		cf20938c-a9ad-49a8-af88-e3ecb9d40112	9.17014	no (n=78)		c2ffc029-cab1-4014-b372-327f9271d882	6.97659	no (n=152)
				d0e69707-5303-46f7-8967-c360df1c9c5d	8.9509	yes (n=76)		d0e69707-5303-46f7-8967-c360df1c9c5d	4.64573	yes (n=76)		c400332b-7ef2-4891-8070-413cb48a7e9c	6.45286	no (n=152)
				d3c197e1-aaae-44a2-a7a9-10bc4fef6352	10.3277	yes (n=76)		d3c197e1-aaae-44a2-a7a9-10bc4fef6352	5.12365	yes (n=76)		c42a3cc5-e895-464e-a060-f8834ac60d81	11.9465	no (n=152)
				d4dd1ab8-7b9f-44a3-a1c2-d24586aed660	7.71789	yes (n=76)		d4dd1ab8-7b9f-44a3-a1c2-d24586aed660	9.59884	yes (n=76)		c48421b1-511c-4967-b2d7-30659effa5a5	5.22739	no (n=152)
				d4ea098a-2a30-4643-aa8d-27eb678a42ef	7.25198	yes (n=76)		d4ea098a-2a30-4643-aa8d-27eb678a42ef	7.68878	yes (n=76)		c7af70cd-5ff5-4d9b-9d14-8ae244b7e617	6.35535	no (n=152)
				d5cc62c3-610a-4499-9c13-e7267379b154	8.12753	no (n=78)		d5cc62c3-610a-4499-9c13-e7267379b154	9.50739	no (n=78)		ca0859bb-1bb1-4c16-b5aa-39d535d75525	7.93817	no (n=152)
				d64a2073-6e4a-4893-8c3a-c3b6e2661e36	5.77148	no (n=78)		d64a2073-6e4a-4893-8c3a-c3b6e2661e36	5.7473	no (n=78)		cb5a8b68-8405-46c1-a534-b1f18009fc8f	5.88528	no (n=152)
				d8facf3c-c25f-4bb3-a1cc-7c2c38e3a891	8.83878	yes (n=76)		d8facf3c-c25f-4bb3-a1cc-7c2c38e3a891	8.61349	yes (n=76)		cd4dcef1-40d4-48ac-8e59-a1bb010fab9b	17.4286	yes (n=17)
				d9ac9f0d-f2a6-4232-9d59-2ff9a1220023	5.03298	no (n=78)		d9ac9f0d-f2a6-4232-9d59-2ff9a1220023	5.4615	no (n=78)		cdd6dd9d-e4ac-4414-bc3e-609e8d0466de	9.27083	no (n=152)
				dab72f53-3833-475e-a365-9016edc3eb1c	6.44221	no (n=78)		dab72f53-3833-475e-a365-9016edc3eb1c	6.45787	no (n=78)		ce1a148f-1118-4427-a8e2-ce2263378382	5.23456	no (n=152)
				db25f81c-7bb8-4b74-b305-5e7b432197cb	8.56693	yes (n=76)		db25f81c-7bb8-4b74-b305-5e7b432197cb	9.24146	yes (n=76)		cf20938c-a9ad-49a8-af88-e3ecb9d40112	6.96696	no (n=152)
				dbb41988-5836-4c9d-ac69-74aae8be3010	5.93254	no (n=78)		dbb41988-5836-4c9d-ac69-74aae8be3010	6.03628	no (n=78)		d0e69707-5303-46f7-8967-c360df1c9c5d	4.7006	no (n=152)
				ddad39f9-0c10-4c9a-bbb4-53a3bf79b474	10.1222	no (n=78)		ddad39f9-0c10-4c9a-bbb4-53a3bf79b474	9.69799	no (n=78)		d0ff40b5-64ef-4f6a-8c7e-d398248d162f	7.72974	no (n=152)
				df814665-e6f0-4bf4-9d1b-5d4d2b529b33	5.70809	no (n=78)		df814665-e6f0-4bf4-9d1b-5d4d2b529b33	4.20567	no (n=78)		d2b399f3-b10b-44ee-b141-4d746b67fd93	7.50856	no (n=152)
				e09b0e63-7958-43d4-85d1-7656eff71899	7.81142	yes (n=76)		e09b0e63-7958-43d4-85d1-7656eff71899	7.76328	yes (n=76)		d3c197e1-aaae-44a2-a7a9-10bc4fef6352	7.98138	yes (n=17)
				e74b936b-06c0-4a68-8f0e-ecadfe5b9f88	9.50326	yes (n=76)		e74b936b-06c0-4a68-8f0e-ecadfe5b9f88	10.0808	yes (n=76)		d4dd1ab8-7b9f-44a3-a1c2-d24586aed660	12.7699	no (n=152)
				e857c210-43ff-4537-bce9-6f01aa9fffdc	8.18333	yes (n=76)		e857c210-43ff-4537-bce9-6f01aa9fffdc	10.2319	yes (n=76)		d4ea098a-2a30-4643-aa8d-27eb678a42ef	13.127	yes (n=17)
				e8724ca6-74ea-4bb6-b809-8906f7658745	6.51918	yes (n=76)		e8724ca6-74ea-4bb6-b809-8906f7658745	9.08658	yes (n=76)		d5cc62c3-610a-4499-9c13-e7267379b154	6.55215	no (n=152)
				e8e3bbfa-c684-4a2d-a5f8-0af3d231a666	8.95253	no (n=78)		e8e3bbfa-c684-4a2d-a5f8-0af3d231a666	4.82625	no (n=78)		d64a2073-6e4a-4893-8c3a-c3b6e2661e36	9.05352	no (n=152)
				e926900e-2cba-45c0-88f1-b0f22688efca	7.87631	no (n=78)		e926900e-2cba-45c0-88f1-b0f22688efca	4.99819	no (n=78)		d6c2379e-d885-45e4-8a73-88513f37ffd1	16.7545	no (n=152)
				ebe9c796-c862-4b5a-8897-3eac9869f15d	5.30935	no (n=78)		ebe9c796-c862-4b5a-8897-3eac9869f15d	4.72353	no (n=78)		d8facf3c-c25f-4bb3-a1cc-7c2c38e3a891	10.5992	no (n=152)
				ecb7d3fc-7c3f-40f3-afac-22abf56cf21c	8.53977	yes (n=76)		ecb7d3fc-7c3f-40f3-afac-22abf56cf21c	6.88324	yes (n=76)		d9ac9f0d-f2a6-4232-9d59-2ff9a1220023	5.05999	no (n=152)
				efe7147f-c8f7-4c1c-b576-9bdc294b8228	5.03298	no (n=78)		efe7147f-c8f7-4c1c-b576-9bdc294b8228	4.20567	no (n=78)		dab72f53-3833-475e-a365-9016edc3eb1c	10.9568	no (n=152)
				f00283b2-98da-4a61-a733-2727c1306145	7.69687	no (n=78)		f00283b2-98da-4a61-a733-2727c1306145	4.71609	no (n=78)		db25f81c-7bb8-4b74-b305-5e7b432197cb	9.22805	no (n=152)
				f43a92ce-fc88-4e40-be91-0b5641ad844e	5.79681	yes (n=76)		f43a92ce-fc88-4e40-be91-0b5641ad844e	11.4543	yes (n=76)		dbb41988-5836-4c9d-ac69-74aae8be3010	9.22207	no (n=152)
				f525d94f-1925-4384-813a-9be9c166feb9	5.03298	yes (n=76)		f525d94f-1925-4384-813a-9be9c166feb9	4.20567	yes (n=76)		ddad39f9-0c10-4c9a-bbb4-53a3bf79b474	7.7257	no (n=152)
				f66b0a93-98e4-4d2e-b400-f1523eda9f49	8.32653	no (n=78)		f66b0a93-98e4-4d2e-b400-f1523eda9f49	6.19517	no (n=78)		df814665-e6f0-4bf4-9d1b-5d4d2b529b33	5.52502	no (n=152)
				f6c44d41-7dcd-4907-9c4d-b71cc4b4db62	9.3107	yes (n=76)		f6c44d41-7dcd-4907-9c4d-b71cc4b4db62	9.91662	yes (n=76)		e09b0e63-7958-43d4-85d1-7656eff71899	10.0688	no (n=152)
				f96ba973-474b-4e60-b55a-7ca5cb1b4e18	9.45695	no (n=78)		f96ba973-474b-4e60-b55a-7ca5cb1b4e18	9.80281	no (n=78)		e74b936b-06c0-4a68-8f0e-ecadfe5b9f88	9.47212	no (n=152)
				faf37543-57bb-404b-be67-71890bc04a76	10.2945	yes (n=76)		faf37543-57bb-404b-be67-71890bc04a76	6.07428	yes (n=76)		e857c210-43ff-4537-bce9-6f01aa9fffdc	7.03262	no (n=152)
				fb95eda8-c954-4e54-88c2-1f95c7047c53	9.28738	yes (n=76)		fb95eda8-c954-4e54-88c2-1f95c7047c53	7.77302	yes (n=76)		e8724ca6-74ea-4bb6-b809-8906f7658745	7.42264	no (n=152)
				fcac0682-8936-4e6a-8a24-8f7d7a2ad24a	9.39265	no (n=78)		fcac0682-8936-4e6a-8a24-8f7d7a2ad24a	10.2124	no (n=78)		e8e3bbfa-c684-4a2d-a5f8-0af3d231a666	5.46461	no (n=152)
				fd36ea47-276b-419e-93cf-f4d3d075d581	9.33342	yes (n=76)		fd36ea47-276b-419e-93cf-f4d3d075d581	10.1604	yes (n=76)		e926900e-2cba-45c0-88f1-b0f22688efca	6.77034	no (n=152)
				feb1dc41-7013-4d2a-8b69-45830c456f7d	7.31903	yes (n=76)		feb1dc41-7013-4d2a-8b69-45830c456f7d	7.14795	yes (n=76)		ebe9c796-c862-4b5a-8897-3eac9869f15d	4.98202	no (n=152)
				fecacab2-ccf7-4c94-8dcd-fd319a3e630a	5.28943	no (n=78)		fecacab2-ccf7-4c94-8dcd-fd319a3e630a	4.68667	no (n=78)		ec70e564-6b44-46c4-aa2f-287fc57fa291	10.2497	no (n=152)
												ecb7d3fc-7c3f-40f3-afac-22abf56cf21c	8.56558	no (n=152)
												efe7147f-c8f7-4c1c-b576-9bdc294b8228	7.4039	no (n=152)
												f00283b2-98da-4a61-a733-2727c1306145	15.7538	no (n=152)
												f43a92ce-fc88-4e40-be91-0b5641ad844e	7.01147	no (n=152)
												f525d94f-1925-4384-813a-9be9c166feb9	13.5262	yes (n=17)
												f66b0a93-98e4-4d2e-b400-f1523eda9f49	15.7458	no (n=152)
												f6c44d41-7dcd-4907-9c4d-b71cc4b4db62	7.95471	no (n=152)
												f96ba973-474b-4e60-b55a-7ca5cb1b4e18	7.07351	no (n=152)
												faf37543-57bb-404b-be67-71890bc04a76	8.8659	no (n=152)
												fb95eda8-c954-4e54-88c2-1f95c7047c53	10.8604	no (n=152)
												fcac0682-8936-4e6a-8a24-8f7d7a2ad24a	6.94613	no (n=152)
												fd36ea47-276b-419e-93cf-f4d3d075d581	7.92905	no (n=152)
												fe39a1a6-f141-4501-849b-19929c7c25de	12.0744	no (n=152)
												feb1dc41-7013-4d2a-8b69-45830c456f7d	10.4305	no (n=152)
												fecacab2-ccf7-4c94-8dcd-fd319a3e630a	4.76041	no (n=152)

## Sheet: Figure 5d
Figure 5e
ID	Entity	snv	sv	IGKV4.1_copy_number_ratio_log2	SBS9_exposure	log2_exp	RNAID	IGKV4_Exprs
f075dcdb-4b6a-4186-bfc5-c1787c4a14ac	Lymph-BNHL	1	0	-0.967169	12419	13.6004	a9f8fa16-adff-4922-a965-186f84f6f136	9.79528
abedd46c-47b8-4242-adb6-12835400cb3f	Lymph-BNHL	1	0	0.0603973	8887	13.1176	8d09a1a4-61e5-4607-a7a2-4c292fa6966e	12.4228
a29278af-7ecf-403e-b6a9-623ea7879d05	Lymph-BNHL	1	0	0.0499049	8875	13.1157	953e90e7-a9a6-47d6-bd4a-fe18e780b9e0	12.2392
890e840c-1d1d-4874-a8eb-f9d9a2b50a1c	Lymph-BNHL	1	0	-0.0271541	7349	12.8435	d3c197e1-aaae-44a2-a7a9-10bc4fef6352	8.32077
4e7cdeda-6dc1-4f17-b853-72a68e5aa7e1	Lymph-BNHL	1	0	-1.01114	5219	12.3498	13971a3c-7aa9-4c89-af15-8a63b8028a66	12.5849
4e7e6e1f-c648-446f-bdf6-0b1fcc6dfa83	Lymph-BNHL	1	0	0.000721528	4863	12.2479	d4ea098a-2a30-4643-aa8d-27eb678a42ef	13.3308
140d5fa9-afbe-444e-a7e7-6a4cb4ab2923	Lymph-BNHL	1	0	-0.112367	4339	12.0835	cd4dcef1-40d4-48ac-8e59-a1bb010fab9b	17.6555
fa676301-902f-473f-8313-5bff34ae549a	Lymph-BNHL	1	0	0.223896	3575	11.8041	40024e0a-a264-4dd8-9138-9a468b9c12ca	14.6043
995a1ad2-faca-4a37-a59d-e62455985afb	Lymph-BNHL	1	0	-0.0621217	3449	11.7524	b0688dd8-0d35-4717-a406-78568db1ca2b	11.3897
858631eb-4e91-4aad-809c-c3948519313d	Lymph-BNHL	1	0	-0.726831	3319	11.697	7ca90f23-ba50-40da-84ce-aa6f145d3466	5.88396
4d72d06d-b6af-4294-9eef-6e61e067761f	Lymph-BNHL	1	0	0.00578235	3116	11.6059	17cd32db-6e48-48af-a259-5ee7393fee92	7.43891
f9837a56-7244-4846-a63d-266e6a92f168	Lymph-BNHL	1	0	-0.0799754	416	8.7039	3e42709a-7790-439c-8185-315a1c5ea065	15.9204
fdf7dfb7-9285-46b3-be60-672164507705	Lymph-BNHL	0	1	-0.00288251	19497	14.251	0832a83c-30d8-4a09-b676-74d546a8380a	8.67334
e84e0649-a2e8-4873-9cb6-1aa65601ae3a	Lymph-BNHL	0	1	-0.459781	4835	12.2396	0564eb46-23d2-4502-86b6-ff6a22b76bea	9.31663
05616329-e7ba-4efd-87b1-d79cd0f7af3d	Lymph-BNHL	0	1	-0.0229004	3088	11.5929	2654e816-aab9-4945-ba62-3d6181985463	9.68832
124d5b04-4588-44c3-9c00-61e064cf1bdb	Lymph-BNHL	0	1	-1.12565	2946	11.525	24766f81-8045-4caa-aa80-c02d13f85d35	8.74188
baa02e74-9cae-4996-858e-17d9f52d924b	Lymph-BNHL	0	1	-1.09694	2830	11.4671	098fc279-be7a-4437-843c-5fc886e305c5	10.2835
1a4633c4-72a0-4e30-8c4c-345e04337627	Lymph-BNHL	0	1	-0.984042	1815	10.8265	233045a0-d053-4fc5-b9f8-9acc525a950d	10.7824
282b45ee-4af2-4c61-9acc-286eaf8d661a	Lymph-BNHL	0	1	-0.218265	1651	10.69	1db56297-29c6-41ac-8f01-27ef2f09e12e	10.3164
b9dbc78e-44ce-427c-bbeb-de8d097bde2c	Lymph-BNHL	0	1	-0.988412	1017	9.99152	26077f8f-9cd2-43c9-8e3e-f4e67afddd35	6.43278
866ecfe7-caa6-4565-9418-6b9d6c8a3b43	Lymph-BNHL	0	1	-3.32193	559	9.12928	15576aa7-83e0-4bc7-9103-8b3eb78fe315	9.76929
897a4500-6fb8-4e81-aa07-021a26d632fb	Lymph-BNHL	0	1	-0.182057	0	0	144739d3-b2d3-493c-8731-d652f03a5b37	8.08538
22578b9f-78dc-464c-9bb9-382f033283d0	Lymph-BNHL	0	1	-0.960512	0	0	069cb10b-4000-49aa-9a4f-e6c76becc20e	7.38685
02917220-6a7a-46a1-8656-907e96bef88e	Lymph-BNHL	0	0	-3.32193	17165	14.0673	8e25f2da-e738-4a69-a679-ca279573440d	10.5483
dbae3c4e-6d66-483a-a611-7285067bf85c	Lymph-BNHL	0	0	-0.0377336	11326	13.4675	ec70e564-6b44-46c4-aa2f-287fc57fa291	10.498
fce8d8c6-f2a0-43a8-9a7a-b9c519a6686c	Lymph-BNHL	0	0	-0.0593553	8189	12.9996	e8724ca6-74ea-4bb6-b809-8906f7658745	7.78545
2439ec74-1713-4d47-a5d9-886f69dddcb6	Lymph-BNHL	0	0	-0.992768	6941	12.7611	dbb41988-5836-4c9d-ac69-74aae8be3010	9.42847
4adc846a-42cb-4ebd-a954-e31eb29d7572	Lymph-BNHL	0	0	-0.944109	6897	12.752	828ca7f9-a315-4f02-a485-347d9a881404	9.46259
3e012b50-06d1-4120-971b-5e54139b00ee	Lymph-BNHL	0	0	-3.32193	6740	12.7187	68303bf3-e937-4e69-b8dc-b7d650c17a5f	9.00046
e6168db0-d12f-4218-8ab9-bd704201cb2b	Lymph-BNHL	0	0	-0.930548	5497	12.4247	bef39107-9255-44d5-9bfe-c8318bb69e3d	10.3717
ac2c8928-33a2-4aa0-8bc1-cdfa1ca0b56a	Lymph-BNHL	0	0	-1.11303	5479	12.42	225e5809-a311-4477-9e82-8e64a322eaff	10.5365
9b3e7a03-cf8c-4da8-bc36-20129d7783ba	Lymph-BNHL	0	0	-0.0447438	5286	12.3682	6b3bb1d6-f04f-4bba-ad55-1f122843170c	7.55287
1494bb16-f1f0-42a4-b10e-c383574cbc8b	Lymph-BNHL	0	0	-0.00216242	4955	12.275	08d8bcee-9331-4c1b-ad8a-1ac2691b0e1b	9.3104
bd403458-5154-488b-931a-a7e737a6bf8c	Lymph-BNHL	0	0	-0.996389	4437	12.1157	594f57f1-a1a9-4a3d-ae9e-fa601a29c917	11.0289
461df2ae-fcf1-4b93-be0a-c14954fe7c42	Lymph-BNHL	0	0	0.288652	4368	12.0931	6377a22a-77ff-4560-a5e3-97a4f93e6302	6.41746
3e7ccab5-5b1d-4147-b907-77cab8f0837e	Lymph-BNHL	0	0	-3.32193	3925	11.9388	8d1ffe34-acf5-4b6d-965f-0ea571b7cd5f	8.15498
0d569bd5-418d-4d72-87ca-8e14668c2119	Lymph-BNHL	0	0	-0.0813396	3835	11.9054	6ccbd207-b55f-48a8-a571-9f530b8b6307	12.5351
15678c3d-ce61-454d-849e-1d4ca358909b	Lymph-BNHL	0	0	0.520769	3777	11.8834	cdd6dd9d-e4ac-4414-bc3e-609e8d0466de	9.53699
9c27fedd-b1b3-4af0-9e9b-20271854db08	Lymph-BNHL	0	0	0.116379	3685	11.8478	a67bcc2c-3909-4f69-a8d8-a80379fe0c28	17.0778
56e57223-264e-489d-bc9a-a07789065c40	Lymph-BNHL	0	0	-3.32193	3454	11.7545	b47aaad5-5e9d-4b53-a261-10327e631fa3	11.9625
e2fa7251-507e-4d76-95a3-a228adc3885a	Lymph-BNHL	0	0	-0.963474	3203	11.6457	fb95eda8-c954-4e54-88c2-1f95c7047c53	11.1068
929f2216-6ab3-414f-a814-49b69d4b49d9	Lymph-BNHL	0	0	-0.348988	3082	11.5901	1c0ccee2-3ad7-4e23-b4ba-2d70f7273fdc	6.5919
2c3ada8b-9650-4859-9857-43209c0f7cea	Lymph-BNHL	0	0	-3.32193	3073	11.5859	0193b5b0-83d2-4237-83f6-76e3eac240d1	11.7148
1b1780d5-06da-40ee-9e15-02631a68027b	Lymph-BNHL	0	0	-0.916859	2813	11.4584	6fbec533-7f89-4d12-b04c-cf92942c3f33	8.3387
650fe009-da01-4717-89df-9c95fafe3d7e	Lymph-BNHL	0	0	0.821763	2651	11.3729	4c836837-6cd5-4ecc-9f6e-440d194694e8	11.5096
81cc0f39-6677-4f2e-9a75-d30152b188f3	Lymph-BNHL	0	0	-0.992768	2577	11.332	861c0c60-6a17-4327-a05d-724d14ffcef8	8.55325
d31cce9d-1b38-44fd-9378-0d128e12a011	Lymph-BNHL	0	0	-3.32193	2359	11.2046	d64a2073-6e4a-4893-8c3a-c3b6e2661e36	9.37179
5bcf473f-417d-47a5-9745-ac7faf830b1f	Lymph-BNHL	0	0	0.168123	2344	11.1954	e74b936b-06c0-4a68-8f0e-ecadfe5b9f88	9.74249
ebe0ed67-2d3f-45cd-8f9b-4912595b16a0	Lymph-BNHL	0	0	0.0931094	2313	11.1762	a9adeaab-6a0e-407f-8cb9-f401786235f6	5.94364
07835447-5d7e-4828-80fd-89b063989c9a	Lymph-BNHL	0	0	-1.05658	2230	11.1235	6664cd57-c4c9-4374-8d4e-b13c0f7d2fd9	9.96005
dc4bc4c4-2cc1-4a2e-a9f2-613088af17bf	Lymph-BNHL	0	0	-0.978928	2229	11.1228	803797c0-ed91-4480-be54-b9668505bedb	5.64097
aa847c3d-d3a7-46aa-a81b-db5099a458fb	Lymph-BNHL	0	0	-3.32193	2170	11.0841	a0091162-1691-4b4c-990f-c58369e09548	10.3467
232b7754-b3c3-4530-9d24-3af40d9b2816	Lymph-BNHL	0	0	-0.0545012	2161	11.0782	461bb0f1-3e9a-4671-927f-5de038edd046	11.5323
626c9788-d70c-449b-b9dc-5e3f6fc00991	Lymph-BNHL	0	0	-3.32193	2156	11.0748	d8facf3c-c25f-4bb3-a1cc-7c2c38e3a891	10.8503
41dba8d1-8aad-474c-a82b-20b28ab818bd	Lymph-BNHL	0	0	-3.32193	1861	10.8626	5403562c-f5a6-470a-aa1d-a7ac736ab42d	6.78774
e2b09705-c5c8-48ee-a90e-19648a7bf2cb	Lymph-BNHL	0	0	-0.984772	1820	10.8305	533707b4-6a23-4bd2-93db-12581927267c	10.7028
71982a1b-52a4-440f-bd5d-62a0e6cc7fd9	Lymph-BNHL	0	0	-1.13291	1789	10.8057	8f18a62f-3364-47b4-8fbd-87c9da0d530b	10.8407
db9ce6c6-529c-4da6-92c4-f4f3fc3fe109	Lymph-BNHL	0	0	-1.02786	1755	10.7781	feb1dc41-7013-4d2a-8b69-45830c456f7d	10.5833
068f4f69-d2fe-4f25-912e-ca7d4623efb6	Lymph-BNHL	0	0	-3.32193	1622	10.6644	1664cc95-501a-44a5-84c5-005d68e346fb	12.3594
03ad38a6-0902-4aaa-84a3-91ea88fa9883	Lymph-BNHL	0	0	-3.32193	1566	10.6138	203df70a-facb-4d7d-8326-b213123ca24b	11.4155
00b9d0e6-69dc-4345-bffd-ce32880c8eef	Lymph-BNHL	0	0	1.03949	1466	10.5187	7c6c4b40-a2cc-405c-8024-ca626619bda5	7.92019
f047cb85-8f88-45d5-83c3-0416c9f3fff7	Lymph-BNHL	0	0	-1.02574	1452	10.5048	b7c64cc0-2365-475b-938a-80f76b5707ad	12.9345
9e842227-2bc6-4185-bedb-abeb03836b51	Lymph-BNHL	0	0	-3.32193	1307	10.3531	3376ae4b-37b9-470b-887f-0ca58af450f5	10.8993
e89e9c69-ffcd-4a4c-818d-1dee43ddc76a	Lymph-BNHL	0	0	-0.982583	1289	10.3332	f43a92ce-fc88-4e40-be91-0b5641ad844e	7.44992
4a4309b0-2aca-4d6a-ac50-039b28406bba	Lymph-BNHL	0	0	-3.32193	1278	10.3208	6f40b26e-12d6-4728-bd96-4477e27fa94e	11.1567
578ba169-1d2f-4187-b174-082bbc6a5bd2	Lymph-BNHL	0	0	-0.948601	1277	10.3197	918d3450-e0f9-4151-92f7-727af8893fba	7.60282
3e94aa64-7dd3-4d63-a5de-b4050d3dfafa	Lymph-BNHL	0	0	-1.10299	1141	10.1573	8803be70-8cf8-463b-a639-1b73b19ea396	11.1052
8fc11cb6-9d79-41c3-bb45-0dadda890e8d	Lymph-BNHL	0	0	0.0431999	1122	10.1331	4bd8334d-58db-4ca1-8b22-f961d0843d44	9.50235
df814571-57f1-4e55-bc1a-c892c568c4ba	Lymph-BNHL	0	0	0.0232698	1078	10.0755	b402a10c-196b-46d1-a05f-a7f211cd603d	9.77162
c66926a8-474d-482c-bfb7-043029c8b737	Lymph-BNHL	0	0	0.0144996	1076	10.0728	89a83047-94c1-4570-aa18-36f402ae400d	8.02512
f60007b3-0603-4ad1-8b47-d2d4c4c621e4	Lymph-BNHL	0	0	-1.02077	1042	10.0265	dab72f53-3833-475e-a365-9016edc3eb1c	11.2049
bd6bd940-ef06-433a-80d9-dca5683e9cd2	Lymph-BNHL	0	0	-3.32193	1025	10.0028	9d8cc3d9-ea19-4d84-821e-fa46ec4cbe5f	11.3469
3b55c58d-f95a-4a1d-9aa1-8d2c026656a9	Lymph-BNHL	0	0	-0.986957	1021	9.99718	241f6def-e6e2-4c2d-b215-fbc080d596ec	8.34135
81b4dd02-34ec-4ddc-8818-ed888a60ad88	Lymph-BNHL	0	0	-1.01721	948	9.89026	9e6f4e7f-23ba-4157-8334-1bee76294c19	9.63773
b2190e26-1809-4aba-9f45-07c2edb3b4a4	Lymph-BNHL	0	0	-0.016734	928	9.85953	a334685a-1a9e-4f2a-bdff-abe20f6fdaa7	9.14702
f04aecf0-eb12-4ab9-928e-7bcf201b0b40	Lymph-BNHL	0	0	-3.32193	901	9.81698	ba1c2904-2e42-4520-8052-e40ed154f838	10.7705
e98e4e23-a139-4fff-b017-35f3f976eddd	Lymph-BNHL	0	0	-1.00216	859	9.74819	fe39a1a6-f141-4501-849b-19929c7c25de	12.218
bdbcffb0-c7da-4e7d-8002-9feffe48533c	Lymph-BNHL	0	0	-0.939603	813	9.66888	bf0a3ece-c093-4ae2-99f3-d968ed956abb	14.239
1d1eeba2-4d7b-4380-b0b6-26d246bc4158	Lymph-BNHL	0	0	-1	781	9.61102	c42a3cc5-e895-464e-a060-f8834ac60d81	12.1473
76788f17-257d-47c7-ad85-ac5f959216b5	Lymph-BNHL	0	0	-0.948601	761	9.57365	a59aeacb-f291-4933-baa0-0e26279e3a54	7.94879
f2c08ac1-4755-4c36-a11d-338d8df9fa0d	Lymph-BNHL	0	0	-0.00288251	710	9.47371	db25f81c-7bb8-4b74-b305-5e7b432197cb	9.52498
d6ee68e5-ceb3-4a63-b3bd-e64fe5398102	Lymph-BNHL	0	0	0.0417141	680	9.41151	d4dd1ab8-7b9f-44a3-a1c2-d24586aed660	12.992
cc7bba1d-8990-4557-a565-9cff1085f023	Lymph-BNHL	0	0	0.0387471	543	9.08746	efe7147f-c8f7-4c1c-b576-9bdc294b8228	7.78282
687baf0b-aed9-4ab2-adb6-556a1d177a24	Lymph-BNHL	0	0	-1.02077	541	9.08215	673e42ea-9cb3-4de4-a15c-10137da0aa41	12.5117
2b36ac4b-eed3-4591-8b4f-b44049dfc5ed	Lymph-BNHL	0	0	-0.000721167	523	9.03342	8e4e6631-9ab8-41bd-9087-ac1c3dbc25f4	6.66228
dd8f3e1c-6ed6-41c2-957d-6f679a3cb3ca	Lymph-BNHL	0	0	-0.95977	514	9.00843	a85c9f19-51f0-4d2e-af2e-865e752d112a	7.48041
874f64e9-8a0d-4f88-92c4-7e831842b1d1	Lymph-BNHL	0	0	0.0269398	470	8.87958	bfca9f75-e7c9-4200-8c38-319271210927	7.69079
aa20b9ab-dba9-4002-ad45-cafa2f85cef7	Lymph-BNHL	0	0	-0.0285692	454	8.82972	a2d0eeb7-b227-4795-a3f6-0c0830003a5a	7.09251
79e81ab3-5466-4324-9387-2de00d62315c	Lymph-BNHL	0	0	-0.953079	444	8.79766	5ff2576f-3b08-48f0-8c65-b5f28bc98c89	9.74409
28f8d45f-4763-472e-9c4d-6787ba00164b	Lymph-BNHL	0	0	0.0513992	440	8.78463	ce1a148f-1118-4427-a8e2-ce2263378382	5.91814
2f0a660c-ba3c-49bb-90f7-39b0034cea82	Lymph-BNHL	0	0	0.046921	380	8.57365	4087fbd7-d98b-47b0-8f59-484cdcbba684	15.0357
8ddcf0d9-312f-4055-8984-55d463face34	Lymph-BNHL	0	0	-0.0100637	352	8.46352	76d5b728-f684-45d7-87bb-b66c1d744c1e	10.1993
4d1a4587-adb4-4a65-943e-f19efe8de142	Lymph-BNHL	0	0	-3.32193	281	8.13955	df814665-e6f0-4bf4-9d1b-5d4d2b529b33	6.15153
ad0700e2-048a-4856-a77a-bc0b6f25f0e2	Lymph-BNHL	0	0	-3.32193	265	8.05528	20d7a4e0-5c7c-44d6-b3a5-ef8d6977856c	7.73079
15dd024e-c0da-461a-84db-d01e60a22210	Lymph-BNHL	0	0	0.0225369	261	8.03342	2ebb4667-7945-4a92-b620-027b1e8578e4	11.0756
a31b6123-c1b7-4cd0-86d8-b2e640cce9da	Lymph-BNHL	0	0	-0.0207689	250	7.97154	74534e25-4bdd-463b-856f-aa270d1dca37	5.63106
2b02e3ad-4423-491e-993a-561e80dc7bcf	Lymph-BNHL	0	0	-3.32193	0	0	78d7ecca-da01-429a-bec1-1d331aebb0eb	11.4452
b330c50b-c45f-413d-918f-33275d0d8f91	Lymph-BNHL	0	0	0.0551416	0	0	11436915-2621-4cb8-a5b8-80f221046be9	10.9332
82b8cda8-fbff-455e-b0db-7ff6528bd6c8	Lymph-BNHL	0	0	-1.26784	0	0	e09b0e63-7958-43d4-85d1-7656eff71899	10.2837
0e7f46ca-6f5c-4538-b6d6-00af65d57fcf	Lymph-BNHL	0	0	-3.32193	0	0	bf3c3e52-0191-4714-a7fc-3c9ca9ff3332	8.03749
78bd2aa8-e5f6-4b4b-96f0-d406fbdbcee8	Lymph-BNHL	0	0	-0.00216242	0	0	352a3db5-1640-4f3c-ad6a-ac4a397a88d7	7.56606
ce85ccf3-6621-4976-b187-2f28d45dd4d9	Lymph-BNHL	0	0	-1.70044	0	0	a443d193-64e2-42ac-8f9c-ac9f152c3d5a	6.45863
bc1d5327-2e76-4e0e-b749-72a559469d0d	Lymph-BNHL	0	0	-3.32193	0	0	8af88a1d-4834-4124-a958-72227fa8cb18	6.14094
